# Supplementary material for: Towards precision medicine for pain: diagnostic biomarkers and repurposed drugs
Source: Mol Psychiatry. 2019 Feb 12;24(4):501–22. doi: 10.1038/s41380-018-0345-5 (PMC6477790; doi:10.1038/s41380-018-0345-5)
Supplement: Supplementary file 3 — Complete Data and Analyses [file 41380_2018_345_MOESM3_ESM.xlsx]

## Sheet: Demographics
Demographics
Participant ID	Participant ID visit	Diagnosis	Gender	Age	Ethnicity	Pain Scale(1-10)	Discovery Cohort	Validation cohort	State Test Cohort	First Year ER Cohort	Future ER Cohort	SF-36 Pain (Q21)	SF-36 Pain (Q22)	SF-36 Pain (Q21+ Q22) SEVERE>=10	SF-36 Total	time of Pain ER visits within first year	time of Pain ER visits within first year	Number of ER Pain visits	Frequency of ER Pain visits	time of Pain ER visits
phchp004	phchp004v2	SZA	M	60	African American	2	Yes	Low Pain				4	4	8	37
phchp004	phchp004v3	SZA	M	60	African American	0	Yes	Low Pain				3	3	6	70
phchp004	phchp004v4	SZA	M	63	African American	8	Yes	High Pain				5	5	10	34
phchp052	phchp052v1	SZ	M	60	Caucasian	7	Yes	High Pain				2	2	4	38
phchp052	phchp052v2	SZ	M	60	Caucasian	0	Yes	Low Pain				4	4	8	39
phchp052	phchp052v3	SZ	M	60	Caucasian	0	Yes	Low Pain				5	5	10	25
phchp106	phchp106v1	BP	F	28	Mixed	2	Yes	Low Pain				3	3	6	52.9375
phchp106	phchp106v3	BP	F	29	Mixed	6	Yes	High Pain				5	5	10	57
phchp131	phchp131v1	SZ	F	54	African American	7	Yes	High Pain				2	2	4	77
phchp131	phchp131v2	SZ	F	55	African American	0	Yes	Low Pain				1	1	2	71
phchp131	phchp131v3	SZ	F	56	African American	0	Yes	Low Pain				3	3	6	72
phchp134	phchp134v2	BP	M	59	Caucasian	0	Yes	Low Pain				4	4	8	56
phchp134	phchp134v3	BP	M	59	Caucasian	7	Yes					6	6	12	41
phchp134	phchp134v4	BP	M	61	Caucasian	1	Yes	Low Pain				4	4	8	44
phchp134	phchp134v5	BP	M	62	Caucasian	0	Yes	Low Pain				4	4	8	51
phchp134	phchp134v6	BP	M	62	Caucasian	0	Yes	Low Pain				4	4	8	38
phchp136	phchp136v2	BP	M	41	Caucasian	0	Yes	Low Pain				5	5	10	44
phchp136	phchp136v3	BP	M	41	Caucasian	8	Yes					6	6	12	27
phchp140	phchp140v1	BP	M	38	Caucasian	0	Yes	Low Pain				3	3	6	51
phchp140	phchp140v2	BP	M	38	Caucasian	6	Yes	High Pain				4	4	8	24
phchp140	phchp140v3	BP	M	38	Caucasian	0	Yes	Low Pain				4	4	8	41
phchp142	phchp142v1	BP	M	55	Caucasian	8	Yes	High Pain				4	4	8	42
phchp142	phchp142v2	BP	M	55	Caucasian	6	Yes	High Pain				5	5	10	18
phchp142	phchp142v3	BP	M	55	Caucasian	9	Yes					6	6	12	23
phchp142	phchp142v5	BP	M	57	Caucasian	0	Yes	Low Pain				5	5	10	37
phchp142	phchp142v6	BP	M	58	Caucasian	7	Yes	High Pain				5	5	10	40
phchp153	phchp153v1	BP	M	55	Caucasian	6	Yes	High Pain				2	2	4	62
phchp153	phchp153v3	BP	M	56	Caucasian	1	Yes	Low Pain				2	2	4	91
phchp153	phchp153v4	BP	M	57	Caucasian	0	Yes	Low Pain				1	1	2	59
phchp153	phchp153v6	BP	M	58	Caucasian	0	Yes	Low Pain				2	2	4	88
phchp154	phchp154v1	PSYCH	M	51	African American	8	Yes					6	6	12	21
phchp154	phchp154v2	PSYCH	M	51	African American	0	Yes	Low Pain				3	3	6	36
phchp154	phchp154v3	PSYCH	M	52	African American	0	Yes	Low Pain				3	3	6	38
phchp164	phchp164v1	MDD	F	48	Caucasian	2	Yes	Low Pain				4	4	8	61
phchp164	phchp164v3	MDD	F	49	Caucasian	6	Yes	High Pain				5	5	10	31
phchp185	phchp185v1	SZA	M	51	African American	7	Yes	High Pain				6	6	12	75
phchp185	phchp185v2	SZA	M	51	African American	0	Yes	Low Pain				1	1	2	85
phchp185	phchp185v3	SZA	M	52	African American	7	Yes	High Pain				1	1	2	51
phchp191	phchp191v1	SZA	M	58	African American	0	Yes	Low Pain				1	1	2	73
phchp191	phchp191v2	SZA	M	58	African American	8	Yes	High Pain				5	5	10	82
phchp191	phchp191v3	SZA	M	59	African American	0	Yes	Low Pain				1	1	2	87
phchp192	phchp192v1	SZA	M	55	African American	2	Yes	Low Pain				4	4	8	62
phchp192	phchp192v2	SZA	M	56	African American	7	Yes	High Pain				4	4	8	58
phchp205	phchp205v1	PTSD	F	54	Caucasian	0	Yes	Low Pain				3	3	6	63
phchp205	phchp205v2	PTSD	F	54	Caucasian	10	Yes	High Pain				4	4	8	36
phchp205	phchp205v3	PTSD	F	54	Caucasian	7	Yes	High Pain				4	4	8	58
phchp209	phchp209v1	PTSD	M	54	African American	6	Yes	High Pain				4	4	8	82
phchp209	phchp209v2	PTSD	M	54	African American	6	Yes	High Pain				4	4	8	79
phchp209	phchp209v3	PTSD	M	54	African American	0	Yes	Low Pain				3	3	6	68
phchp210	phchp210v1	BP	M	43	Caucasian	1	Yes	Low Pain				2	2	4	63
phchp210	phchp210v2	BP	M	43	Caucasian	6	Yes	High Pain				5	5	10	53
phchp214	phchp214v1	PTSD	F	52	Caucasian	1	Yes	Low Pain				4	4	8	54
phchp214	phchp214v3	PTSD	F	57	Caucasian	7	Yes	High Pain				5	5	10	40
phchp221	phchp221v1	MDD	M	51	African American	6	Yes					5	5	10	15
phchp221	phchp221v2	MDD	M	51	African American	6	Yes	High Pain				4	4	8	19
phchp221	phchp221v3	MDD	M	52	African American	2	Yes	Low Pain				3	3	6	31
phchp223	phchp223v1	SZA	F	60	Caucasian	8	Yes	High Pain				5	5	10	55
phchp223	phchp223v2	SZA	F	60	Caucasian	2	Yes	Low Pain				4	4	8	63
phchp223	phchp223v3	SZA	F	61	Caucasian	1	Yes	Low Pain				2	2	4	70
phchp243	phchp243v1	PTSD	M	50	African American	6.5	Yes	High Pain				5	5	10	22
phchp243	phchp243v4		M	54	African American	2	Yes	Low Pain				3	3	6	50
phchp291	phchp291v1	SZ	F	45	Caucasian	2	Yes	Low Pain				3	3	6	52
phchp291	phchp291v2	SZ	F	46	Caucasian	6	Yes	High Pain				4	4	8	40
phchp291	phchp291v5	SZ	F	48	Caucasian	6	Yes	High Pain				4	4	8	75
phchp302	phchp302v1	BP	M	61	Caucasian	2	Yes	Low Pain				5	5	10	66
phchp302	phchp302v2	BP	M	61	Caucasian	6	Yes					6	6	12	73
phchp323	phchp323v1	PTSD	M	32	Caucasian	2	Yes	Low Pain				4	4	8	26
phchp323	phchp323v2	PTSD	M	33	Caucasian	7	Yes	High Pain				5	5	10	13
phchp332	phchp332v2	SZA	F	48	African American	2	Yes	Low Pain				4	4	8	34
phchp332	phchp332v3	SZA	F	48	African American	8	Yes	High Pain				4	4	8	35
phchp334	phchp334v1	BP	F	50	Caucasian	6	Yes	High Pain				4	4	8	34
phchp334	phchp334v3	BP	F	51	Caucasian	2	Yes	Low Pain				4	4	8	29
phchp341	phchp341v1	MDD	M	45	Caucasian	6.5	Yes	High Pain				5	5	10	16
phchp341	phchp341v2	MDD	M	45	Caucasian	7	Yes	High Pain				5	5	10	12
phchp341	phchp341v3	MDD	M	45	Caucasian	8	Yes	High Pain				5	5	10	16
phchp341	phchp341v4	MDD	M	46	Caucasian	2	Yes	Low Pain				3	3	6	38
phchp341	phchp341v5	MDD	M	46	Caucasian	2	Yes	Low Pain				4	4	8	63
phchp349	phchp349v1	PSYCH	M	58	Caucasian	6	Yes	High Pain				3	3	6	19
phchp349	phchp349v2	PSYCH	M	58	Caucasian	0	Yes	Low Pain				4	4	8	34
phchp003	phchp003v1	SZ	M	50	African American					Yes	Yes	6	2	8		0	365	0	0	4115
phchp003	phchp003v2	SZ	M	50	African American					Yes	Yes		2	2	32.4375	0	365	0	0	3947
phchp003	phchp003v3	SZ	M	50	African American					Yes	Yes	2	2	4	55.9583	0	365	0	0	3856
phchp003	phchp003v4	SZ	M	57	African American	1			Yes	Yes	Yes	3	4	7	60	0	365	0	0	1117
phchp003	phchp003v5	SZ	M	59	African American	4			Yes	Yes	Yes	3	1	4	41	0	365	0	0	561
phchp004	phchp004v1	SZA	M	55	African American							4		4	63.625
phchp005	phchp005v1	SZA	M	45	Caucasian					Yes	Yes	4	3	7	44.8542	1	67	4	0.000990099	4040
phchp005	phchp005v2	SZA	M	45	Caucasian					Yes	Yes			0		0	365	3	0.00076746	3909
phchp005	phchp005v3	SZA	M	45	Caucasian					Yes	Yes	4	3	7	66.6042	0	365	3	0.000786576	3814
phchp006	phchp006v1	SZA	M	52	African American					Yes	Yes	1	2	3	62.9375	0	365	1	0.000249128	4014
phchp006	phchp006v2	SZA	M	52	African American					Yes	Yes			0		0	365	1	0.000254518	3929
phchp008	phchp008v1	SZ	M	47	African American					Yes	Yes	4	2	6	69.125	0	365	3	0.00157729	1902
phchp009	phchp009v1	SZ	M	55	African American					Yes	Yes	4	2	6	57.8333	0	365	0	0	2375
phchp009	phchp009v3	SZ	M	56	African American					Yes	Yes	2	2	4	64.0833	0	365	0	0	2195
phchp010	phchp010v1	SZA	M	45	Caucasian					Yes	Yes	3	2	5	65.6875	0	365	4	0.00100175	3993
phchp010	phchp010v2	SZA	M	45	Caucasian					Yes	Yes		2	2	71	0	365	4	0.00102328	3909
phchp010	phchp010v3	SZA	M	45	Caucasian					Yes	Yes	3	2	5	71.9375	0	365	4	0.00104767	3818
phchp012	phchp012v1	SZA	M	55	Caucasian					Yes	Yes	2	1	3	66.1875	0	365	0	0	3972
phchp012	phchp012v2	SZA	M	55	Caucasian					Yes	Yes	1	1	2	57	0	365	0	0	3897
phchp012	phchp012v3	SZA	M	55	Caucasian					Yes	Yes	3	2	5	49.2708	0	365	0	0	3806
phchp013	phchp013v1	SZA	M	53	African American					Yes	Yes	5	2	7	45.4583	0	365	2	0.000504796	3962
phchp013	phchp013v3	SZA	M	54	African American					Yes	Yes	5	4	9	36.0833	0	365	2	0.000529101	3780
phchp014	phchp014v1	PSYCH	M	55	African American					Yes	Yes	2	1	3	85.1875	1	216	8	0.00202122	3958
phchp016	phchp016v1	SZ	M	54	African American					Yes	Yes	3	2	5	31.875	1	35	2	0.00098912	2022
phchp016	phchp016v2	SZ	M	54	African American					Yes	Yes	4	3	7	27.125	0	365	1	0.000519751	1924
phchp016	phchp016v3	SZ	M	54	African American					Yes	Yes	4	3	7	29.25	0	365	1	0.00054615	1831
phchp017	phchp017v2	SZA	M	53	African American					Yes	Yes	4	2	6	67.625	0	365	0	0	556
phchp017	phchp017v3	SZA	M	54	African American					Yes	Yes	4	3	7	49.4792	0	365	0	0	385
phchp018	phchp018v1	SZA	F	54	Caucasian									0	58.5833
phchp019	phchp019v1	SZ	M	50	African American					Yes	Yes	1	1	2	87	0	365	15	0.00384221	3904
phchp019	phchp019v2	SZ	M	51	African American					Yes	Yes			0		0	365	15	0.00395778	3790
phchp019	phchp019v3	SZ	M	51	African American					Yes	Yes	1	1	2	76.625	0	365	15	0.00411749	3643
phchp019	phchp019v5	SZ	M	59	African American	0			Yes	Yes	Yes	1	1	2	66	1	173	1	0.00157729	634
phchp020	phchp020v1	BP	M	62	Caucasian					Yes	Yes			0		0	365	0	0	3886
phchp020	phchp020v2	BP	M	62	Caucasian					Yes	Yes	1	1	2	62.8542	0	365	0	0	3805
phchp020	phchp020v3	BP	M	63	Caucasian					Yes	Yes	1	1	2	89.375	0	365	0	0	3668
phchp021	phchp021v1	SZA	M	48	Hispanic					Yes	Yes	3	3	6	48.6875	2	343	35	0.00898588	3895
phchp021	phchp021v2	SZA	M	49	Hispanic					Yes	Yes	2	2	4	50.4375	5	256	35	0.00919118	3808
phchp021	phchp021v3	SZA	M	49	Hispanic					Yes	Yes	3	2	5	53.125	5	142	35	0.00947482	3694
phchp022	phchp022v1	SZ	M	48	Caucasian					Yes	Yes	5	1	6	64.9792	0	365	0	0	3864
phchp022	phchp022v2	SZ	M	48	Caucasian					Yes	Yes	4	1	5	54	0	365	0	0	3761
phchp023	phchp023v1	BP	M	52	Caucasian							2		2	51.0625
phchp023	phchp023v2	BP	M	52	Caucasian							5		5	28.375
phchp023	phchp023v3	BP	M	52	Caucasian							5		5	20.75
phchp024	phchp024v1	SZA	M	49	African American					Yes	Yes	4	4	8	36	3	148	12	0.00309278	3880
phchp025	phchp025v1	SZ	M	42	Caucasian					Yes	Yes	5	4	9	39.0625	0	365	3	0.000777605	3858
phchp026	phchp026v1	SZA	M	49	African American					Yes	Yes	3	1	4	54.5417	0	365	3	0.000770812	3892
phchp026	phchp026v2	SZA	M	49	African American					Yes	Yes	3	1	4	40.2917	0	365	3	0.000789889	3798
phchp026	phchp026v3	SZA	M	49	African American					Yes	Yes	2	1	3	63.625	0	365	3	0.000812348	3693
phchp027	phchp027v1	SZA	M	40	Caucasian					Yes	Yes	3	1	4	67	2	126	6	0.00155521	3858
phchp028	phchp028v1	BP	F	50	Asian							4		4	57
phchp028	phchp028v2	BP	F	50	Asian									0
phchp029	phchp029v1	MDD	M	56	Caucasian							1		1	45
phchp030	phchp030v1	BP	M	49	Caucasian					Yes	Yes	4	4	8	31.625	2	33	5	0.00130005	3846
phchp030	phchp030v3	BP	M	49	Caucasian					Yes	Yes	4	2	6	17.3542	1	210	3	0.000829187	3618
phchp031	phchp031v1	BP	M	51	Caucasian					Yes	Yes	3	3	6	39.625	0	365	1	0.000258665	3866
phchp031	phchp031v2	BP	M	51	Caucasian					Yes	Yes	3	2	5	86.9375	0	365	1	0.000265393	3768
phchp031	phchp031v3	BP	M	52	Caucasian					Yes	Yes			0		0	365	1	0.000273448	3657
phchp033	phchp033v1	SZA	M	48	Caucasian					Yes	Yes	4	3	7	24.25	0	365	0	0	3634
phchp034	phchp034v1	BP	F	51	Asian American							2		2	75.5833
phchp034	phchp034v2	BP	F	52	Asian American							4		4	24.0417
phchp034	phchp034v3	BP	F	52	Asian American							3		3	52.25
phchp035	phchp035v1	BP	F	36	Caucasian							5		5	57.5
phchp035	phchp035v2	BP	F	37	Caucasian							4		4	39.9375
phchp035	phchp035v3	BP	F	37	Caucasian							5		5	63.625
phchp037	phchp037v1	BP	F	52	Caucasian							2		2	54
phchp038	phchp038v1	SZA	M	58	African American					Yes	Yes	2	3	5	80	0	365	0	0	2664
phchp038	phchp038v2	SZA	M	58	African American					Yes	Yes	3	1	4	79.375	0	365	0	0	2557
phchp038	phchp038v3	SZA	M	59	African American					Yes	Yes	2	1	3	77	0	365	0	0	2473
phchp039	phchp039v1	BP	M	52	Caucasian					Yes	Yes	6	5	11	18.75	1	86	8	0.00210471	3801
phchp039	phchp039v3	BP	M	52	Caucasian					Yes	Yes	5	4	9	18.5625	1	133	7	0.00196464	3563
phchp040	phchp040v1	SZA	M	50	Caucasian					Yes	Yes	1	2	3	57.1042	1	231	3	0.0014218	2110
phchp040	phchp040v2	SZA	M	50	Caucasian					Yes	Yes	2	2	4	65.8958	1	147	3	0.00148075	2026
phchp040	phchp040v3	SZA	M	50	Caucasian					Yes	Yes	2	2	4	63.6875	2	42	3	0.00156169	1921
phchp041	phchp041v1	SZ	M	62	African American					Yes	Yes			0		0	365	1	0.000268168	3729
phchp042	phchp042v1	SZA	M	43	Caucasian					Yes	Yes	4	2	6	48.9792	0	365	0	0	3713
phchp042	phchp042v2	SZA	M	43	Caucasian					Yes	Yes	3	3	6	45	0	365	0	0	3615
phchp042	phchp042v3	SZA	M	44	Caucasian					Yes	Yes	2	2	4	47	0	365	0	0	3530
phchp043	phchp043v1	BP	F	30	Caucasian							4.5		4.5	32.9375
phchp043	phchp043v2	BP	F	31	Caucasian							2		2	59.4375
phchp043	phchp043v3	BP	F	31	Caucasian							2		2	55.4167
phchp046	phchp046v1	SZA	M	45	Caucasian					Yes	Yes	4	3	7	50.1458	1	84	7	0.00191571	3654
phchp046	phchp046v2	SZA	M	45	Caucasian					Yes	Yes	5	3	8	48.3333	1	12	7	0.00195422	3582
phchp046	phchp046v3	SZA	M	45	Caucasian					Yes	Yes	4	1	5	67.375	2	294	6	0.00171871	3491
phchp047	phchp047v1	SZA	M	57	African American					Yes	Yes	6	5	11	5.5	0	365	0	0	2817
phchp047	phchp047v2	SZA	M	57	African American					Yes	Yes	6	5	11	50.1875	0	365	0	0	2725
phchp047	phchp047v3	SZA	M	58	African American					Yes	Yes	6	5	11	22.625	0	365	0	0	2633
phchp048	phchp048v1	SZA	M	56	African American					Yes	Yes	2	1	3	94.125	0	365	3	0.00155844	1925
phchp048	phchp048v2	SZA	M	57	African American					Yes	Yes	1	1	2	95	0	365	3	0.0016331	1837
phchp048	phchp048v3	SZA	M	57	African American					Yes	Yes	2	1	3	80.5	0	365	3	0.0017321	1732
phchp049	phchp049v1	SZA	M	46	Caucasian					Yes	Yes	2	3	5	31.4375	0	365	0	0	3494
phchp049	phchp049v2	SZA	M	47	Caucasian					Yes	Yes	3	2	5	34	0	365	0	0	3413
phchp051	phchp051v1	SZA	M	52	Caucasian					Yes	Yes	2	1	3	71.3542	1	65	3	0.000819896	3659
phchp053	phchp053v1	BP	M	58	Caucasian					Yes	Yes	4	3	7	61.8125	0	365	2	0.000555401	3601
phchp053	phchp053v2	BP	M	58	Caucasian					Yes	Yes	2	2	4	76.1875	0	365	2	0.000571429	3500
phchp053	phchp053v3	BP	M	58	Caucasian					Yes	Yes	4	2	6	61.6458	0	365	2	0.000588582	3398
phchp055	phchp055v1	BP	F	46	Caucasian					Yes	Yes	5	4	9	23.125	0	365	0	0	3545
phchp055	phchp055v2	BP	F	46	Caucasian					Yes	Yes	3	3	6	82	0	365	0	0	3433
phchp055	phchp055v3	BP	F	46	Caucasian					Yes	Yes	3	2	5	78.875	0	365	0	0	3330
phchp056	phchp056v1	BP	M	36	Caucasian							2		2	76
phchp057	phchp057v1	SZA	M	47	Caucasian					Yes	Yes	3	2	5	78.4375	0	365	0	0	3576
phchp058	phchp058v1	SZ	M	56	African American					Yes	Yes	3	2	5	44.6042	0	365	2	0.000771307	2593
phchp058	phchp058v2	SZ	M	56	African American					Yes	Yes	3	3	6	60	0	365	2	0.00079968	2501
phchp058	phchp058v3	SZ	M	56	African American					Yes	Yes	4	5	9	19.0625	0	365	2	0.000835073	2395
phchp060	phchp060v1	SZ	M	62	Caucasian					Yes	Yes	4	1	5	78	0	365	0	0	2068
phchp061	phchp061v1	SZ	M	49	Caucasian					Yes	Yes	3	1	4	36.2917	0	365	0	0	3501
phchp061	phchp061v2	SZ	M	49	Caucasian					Yes	Yes	4	4	8	17.1875	0	365	0	0	3415
phchp061	phchp061v3	SZ	M	50	Caucasian					Yes	Yes	3	3	6	31.3125	0	365	0	0	3193
phchp062	phchp062v1	SZ	M	56	Caucasian					Yes	Yes	4	3	7	41.8125	0	365	0	0	3554
phchp062	phchp062v2	SZ	M	56	Caucasian					Yes	Yes	3	1	4	58.2917	0	365	0	0	3467
phchp062	phchp062v3	SZ	M	57	Caucasian					Yes	Yes	2		2	42	0	365	0	0	3372
phchp063	phchp063v1	SZ	F	46	African American							4		4	45.5833
phchp064	phchp064v1	BP	F	59	African American							1		1	26
phchp064	phchp064v3	BP	F	59	African American							1		1	33.375
phchp065	phchp065v1	SZA	M	62	Caucasian					Yes	Yes	4	5	9	19.5	0	365	0	0	3483
phchp065	phchp065v2	SZA	M	62	Caucasian					Yes	Yes	4	1	5	37	0	365	0	0	3397
phchp065	phchp065v3	SZA	M	62	Caucasian					Yes	Yes	4	1	5	52.75	0	365	0	0	3299
phchp067	phchp067v1	BP	M	39	Caucasian						Yes	2	2	4	39.125	0	365	0	0	3459
phchp067	phchp067v3	BP	M	40	Caucasian						Yes	2	2	4	41.5625	0	365	0	0	3249
phchp068	phchp068v1	SZA	M	57	African American					Yes	Yes	4	3	7	53.1042	3	68	10	0.00287274	3481
phchp068	phchp068v2	SZA	M	57	African American					Yes	Yes	4	4	8	53	3	38	9	0.00268657	3350
phchp068	phchp068v3	SZA	M	57	African American					Yes	Yes	4	3	7	76.75	2	5	8	0.00245776	3255
phchp069	phchp069v1	SZ	M	47	Caucasian					Yes	Yes	5	3	8	45.2292	1	196	4	0.0011354	3523
phchp069	phchp069v2	SZ	M	47	Caucasian					Yes	Yes	5	4	9	30.5625	1	87	4	0.00117165	3414
phchp069	phchp069v3	SZ	M	48	Caucasian					Yes	Yes	4	4	8	40.5208	0	365	3	0.000902799	3323
phchp070	phchp070v1	SZ	M	52	African American					Yes	Yes	1	1	2	50.5625	0	365	0	0	3452
phchp070	phchp070v2	SZ	M	52	African American					Yes	Yes	1	2	3	66.1875	0	365	0	0	3329
phchp070	phchp070v3	SZ	M	52	African American					Yes	Yes	1	1	2	60.9375	0	365	0	0	3238
phchp070	phchp070v4	SZ	M	56	African American	0			Yes	Yes	Yes	1	1	2	73	0	365	0	0	1813
phchp070	phchp070v5	SZ	M	56	African American	0			Yes	Yes	Yes	1	1	2	89	0	365	0	0	1726
phchp070	phchp070v6	SZ	M	57	African American	0			Yes	Yes	Yes	2	2	4	81	0	365	0	0	1637
phchp071	phchp071v1	SZA	F	50	African American							5		5	32
phchp072	phchp072v1	SZA	M	60	Caucasian					Yes	Yes	4	4	8	25.5	0	365	0	0	3429
phchp072	phchp072v2	SZA	M	60	Caucasian					Yes	Yes	4	3	7	51.625	0	365	0	0	3317
phchp072	phchp072v3	SZA	M	60	Caucasian					Yes	Yes	4	4	8	27.4375	0	365	0	0	3209
phchp073	phchp073v1	SZA	M	50	Caucasian					Yes	Yes	1	2	3	49	1	336	2	0.000573723	3486
phchp073	phchp073v2	SZA	M	50	Caucasian					Yes	Yes	1	1	2	63.8542	1	210	2	0.000595238	3360
phchp073	phchp073v3	SZA	M	50	Caucasian					Yes	Yes	1	2	3	50	1	121	2	0.000611434	3271
phchp074	phchp074v1	SZA	F	46	African American					Yes	Yes	4	4	8	12.6875	0	365	0	0	3390
phchp074	phchp074v2	SZA	F	46	African American					Yes	Yes	1	1	2	64	0	365	0	0	3281
phchp074	phchp074v3	SZA	F	46	African American					Yes	Yes	6	5	11	23.9167	0	365	0	0	3187
phchp075	phchp075v1	SZA	M	57	Caucasian					Yes	Yes	3	2	5	64.9583	2	259	17	0.00511432	3324
phchp075	phchp075v2	SZA	M	58	Caucasian					Yes	Yes	3	1	4	70.2292	2	166	17	0.00526153	3231
phchp075	phchp075v3	SZA	M	58	Caucasian					Yes	Yes	2	2	4	81.7708	3	89	17	0.00538998	3154
phchp076	phchp076v1	SZA	F	41	African American					Yes	Yes	3	2	5	38.1667	0	365	20	0.00597193	3349
phchp076	phchp076v2	SZA	F	41	African American					Yes	Yes	2	2	4	42	0	365	20	0.00615953	3247
phchp076	phchp076v3	SZA	F	41	African American					Yes	Yes	4	3	7	33	0	365	20	0.00631513	3167
phchp078	phchp078v1	BP	F	62	Caucasian							3		3	36
phchp079	phchp079v1	BP	M	44	Caucasian					Yes	Yes	2	1	3	42	0	365	2	0.000743218	2691
phchp079	phchp079v2	BP	M	44	Caucasian					Yes	Yes	1	1	2	62.625	0	365	2	0.000770416	2596
phchp079	phchp079v3	BP	M	45	Caucasian					Yes	Yes	3	1	4	57.8125	0	365	2	0.000799361	2502
phchp079	phchp079v4	BP	M	49	Caucasian	0			Yes	Yes	Yes	1	1	2	80	0	365	0	0	803
phchp079	phchp079v5	BP	M	50	Caucasian	0			Yes	Yes	Yes	2	1	3	77	0	365	0	0	668
phchp079	phchp079v6	BP	M	50	Caucasian	0			Yes	Yes	Yes	2	1	3	58	0	365	0	0	535
phchp080	phchp080v1	BP	M	44	Caucasian					Yes	Yes	2	2	4	48	1	272	5	0.00152718	3274
phchp081	phchp081v1	SZA	M	53	African American					Yes	Yes	3	2	5	50.4792	0	365	0	0	3344
phchp081	phchp081v2	SZA	M	53	African American					Yes	Yes	3	2	5	50.9792	0	365	0	0	3235
phchp083	phchp083v1	SZ	M	50	African American					Yes	Yes	2	2	4	73.5833	0	365	0	0	3242
phchp083	phchp083v2	SZ	M	50	African American					Yes	Yes	2	2	4	73.8125	0	365	0	0	3142
phchp083	phchp083v3	SZ	M	51	African American					Yes	Yes	2	1	3	67	0	365	0	0	3049
phchp084	phchp084v1	BP	F	49	Caucasian					Yes	Yes	6	5	11	14.625	0	365	0	0	3205
phchp084	phchp084v2	BP	F	49	Caucasian					Yes	Yes	6	5	11	19.9375	0	365	0	0	3133
phchp084	phchp084v3	BP	F	50	Caucasian					Yes	Yes	6	5	11	13.375	0	365	0	0	3035
phchp084	phchp084v4	BP	F	57	Caucasian	4			Yes	Yes	Yes	5	4	9	15	0	365	0	0	1450
phchp085	phchp085v1	SZA	M	57	Caucasian					Yes	Yes	2	2	4	85	0	365	7	0.00223001	3139
phchp085	phchp085v2	SZA	M	57	Caucasian					Yes	Yes	3	3	6	42	0	365	7	0.00229433	3051
phchp085	phchp085v3	SZA	M	57	Caucasian					Yes	Yes	4	3	7	19.9375	0	365	7	0.00235373	2974
phchp086	phchp086v1	SZ	M	49	Caucasian					Yes	Yes	2	1	3	53.6667	0	365	1	0.000320307	3122
phchp086	phchp086v2	SZ	M	49	Caucasian					Yes	Yes	1	1	2	61.25	0	365	1	0.000331895	3013
phchp086	phchp086v3	SZ	M	49	Caucasian					Yes	Yes	2	1	3	80.375	0	365	1	0.000344234	2905
phchp087	phchp087v1	SZA	M	65	Caucasian					Yes	Yes	4	2	6	46.7708	0	365	1	0.00031837	3141
phchp087	phchp087v2	SZA	M	66	Caucasian					Yes	Yes	4	3	7	40.375	0	365	1	0.000330907	3022
phchp087	phchp087v3	SZA	M	66	Caucasian					Yes	Yes	2	3	5	39.1875	0	365	1	0.00034118	2931
phchp088	phchp088v1	BP	M	44	Caucasian							5		5	33.5625
phchp088	phchp088v2	BP	M	45	Caucasian							5		5	10.5625
phchp088	phchp088v3	BP	M	45	Caucasian							6		6	42.8958
phchp088	phchp088v4	BP	M	49	Caucasian	4						6		6	24
phchp088	phchp088v5	BP	M	50	Caucasian	7		Severe Clinical Pain				6	5	11	0
phchp088	phchp088v6	BP	M	51	Caucasian	3.5						4		4	20
phchp089	phchp089v1	SZA	M	33	Caucasian							4	2	6	39.375
phchp089	phchp089v2	SZA	M	33	Caucasian							3	2	5	61.625
phchp089	phchp089v4	SZA	M	38	Caucasian	5			Yes			4	3	7	31
phchp091	phchp091v1	SZA	M	55	Caucasian					Yes	Yes	6	5	11	6.75	0	365	0	0	2542
phchp091	phchp091v2	SZA	M	55	Caucasian					Yes	Yes	6	4	10	8.125	0	365	0	0	2462
phchp091	phchp091v3	SZA	M	55	Caucasian					Yes	Yes	6	3	9	40.4375	0	365	0	0	2364
phchp092	phchp092v1	BP	M	45	African American					Yes	Yes	2	2	4	79.75	0	365	0	0	3021
phchp092	phchp092v2	BP	M	46	African American					Yes	Yes	3	2	5	74.1875	0	365	0	0	2888
phchp092	phchp092v3	BP	M	46	African American	0			Yes	Yes	Yes	2	1	3	87.25	0	365	0	0	2813
phchp093	phchp093v1	BP	M	51	Caucasian	4			Yes	Yes	Yes	5	3	8	36	0	365	0	0	2845
phchp093	phchp093v2	BP	M	51	Caucasian	6			Yes	Yes	Yes	5	3	8	38	0	365	0	0	2747
phchp093	phchp093v3	BP	M	52	Caucasian	7			Yes	Yes	Yes	4	3	7	24.75	0	365	0	0	2658
phchp093	phchp093v4	BP	M	56	Caucasian	4			Yes	Yes	Yes	4	2	6	59	0	365	0	0	859
phchp093	phchp093v5	BP	M	57	Caucasian	4			Yes	Yes	Yes	4	3	7	26	0	365	0	0	633
phchp093	phchp093v6	BP	M	57	Caucasian	4			Yes	Yes	Yes	4	3	7	31	0	365	0	0	486
phchp094	phchp094v1	BP	M	41	African American					Yes	Yes	3	3	6	42.9167	0	365	0	0	1696
phchp095	phchp095v1	BP	M	28	Caucasian	3						2	1	3	28.875
phchp095	phchp095v2	BP	M	29	Caucasian	0						1	1	2	62.375
phchp095	phchp095v3	BP	M	29	Caucasian	3						1	1	2	62.0625
phchp096	phchp096v1	SZ	M	55	African American	8			Yes	Yes	Yes	4	3	7	25.75	0	365	0	0	2793
phchp096	phchp096v3	SZ	M	56	African American	6			Yes	Yes	Yes	5	4	9	31.3542	0	365	0	0	2619
phchp096	phchp096v4	SZ	M	58	African American	5			Yes	Yes	Yes	4	3	7	33	0	365	0	0	1912
phchp097	phchp097v1	SZA	F	25	Caucasian	3			Yes			3	2	5	53.9167
phchp097	phchp097v2	SZA	F	26	Caucasian	5			Yes			4	1	5	119.375
phchp097	phchp097v3	SZA	F	26	Caucasian	7			Yes			4	4	8	55.7917
phchp098	phchp098v1	SZ	M	59	African American	0			Yes	Yes	Yes	2	2	4	68	0	365	0	0	2780
phchp099	phchp099v1	SZ	M	49	Caucasian	4			Yes	Yes	Yes	4	3	7	57.1667	0	365	15	0.00545256	2751
phchp099	phchp099v2	SZ	M	49	Caucasian	0			Yes	Yes	Yes	3	2	5	75.7083	0	365	15	0.00563698	2661
phchp099	phchp099v3	SZ	M	49	Caucasian	0			Yes	Yes	Yes	3	1	4	73	1	273	15	0.00588235	2550
phchp100	phchp100v1	BP	M	28	Caucasian	0						1	1	2	63.1875
phchp101	phchp101v1	SZA	M	74	Caucasian	8			Yes	Yes	Yes	5	4	9	9.3125	0	365	0	0	1333
phchp102	phchp102v1	SZA	M	56	Caucasian	0			Yes			2	1	3	65.1667
phchp102	phchp102v2	SZA	M	56	Caucasian	5			Yes			2	2	4	50.75
phchp102	phchp102v3	SZA	M	56	Caucasian	1			Yes			2	1	3	48
phchp103	phchp103v1	SZA	M	61	Caucasian					Yes	Yes			#VALUE!		0	365	0	0	938
phchp105	phchp105v1	SZA	M	59	Caucasian	0			Yes	Yes	Yes	3	2	5	82.8333	0	365	0	0	1030
phchp106	phchp106v2	BP	F	28	Mixed	3						4		4	58
phchp108	phchp108v1	SZ	M	42	Caucasian	3			Yes	Yes	Yes	1	3	4	47.4167	0	365	0	0	2617
phchp108	phchp108v2	SZ	M	42	Caucasian	2			Yes	Yes	Yes	1	1	2	92	0	365	0	0	2526
phchp108	phchp108v3	SZ	M	43	Caucasian	0			Yes	Yes	Yes	1	1	2	81	0	365	0	0	2430
phchp109	phchp109v1	BP	M	22	Caucasian	1						2		2	41.8125
phchp109	phchp109v2	BP	M	25	Caucasian							1		1	51
phchp112	phchp112v1	BP	M	46	Caucasian/Native Australian	0			Yes	Yes	Yes	4	1	5	78	0	365	0	0	1569
phchp112	phchp112v2	BP	M	46	Caucasian	0			Yes	Yes	Yes	3	2	5	76	0	365	0	0	1480
phchp112	phchp112v3	BP	M	47	Caucasian	0			Yes	Yes	Yes	1	1	2	85	0	365	0	0	1359
phchp113	phchp113v1	BP	M	37	Caucasian	7			Yes			5	4	9	26
phchp114	phchp114v1	SZA	M	54	African American	5			Yes	Yes	Yes	2	1	3	75	0	365	2	0.00082203	2433
phchp115	phchp115v1	BP	M	67	Caucasian	2			Yes	Yes	Yes	2	2	4	44	0	365	0	0	2617
phchp115	phchp115v2	BP	M	67	Caucasian	1			Yes	Yes	Yes	3	4	7	49	0	365	0	0	2514
phchp115	phchp115v3	BP	M	68	Caucasian	1			Yes	Yes	Yes	3	3	6	40	0	365	0	0	2413
phchp116	phchp116v1	SZA	M	47	Caucasian	7			Yes	Yes	Yes	5	3	8	36	0	365	0	0	2507
phchp117	phchp117v1	BP	M	43	Caucasian	2			Yes	Yes	Yes	2	2	4	58	0	365	2	0.000772499	2589
phchp117	phchp117v2	BP	M	43	Caucasian	3			Yes	Yes	Yes	4	2	6	71	0	365	2	0.000798403	2505
phchp117	phchp117v3	BP	M	43	Caucasian	5			Yes	Yes	Yes	3	2	5	67	0	365	2	0.0008285	2414
phchp118	phchp118v1	SZA	M	46	African American	4			Yes	Yes	Yes	4	2	6	63	0	365	0	0	2433
phchp118	phchp118v2	SZA	M	47	African American	5			Yes	Yes	Yes	4	3	7	64	0	365	0	0	2239
phchp118	phchp118v4	SZA	M	50	African American	6			Yes	Yes	Yes	5	3	8	30	0	365	0	0	1187
phchp119	phchp119v2	SZA	M	56	African American	1			Yes	Yes	Yes	4	1	5	42	0	365	0	0	2134
phchp119	phchp119v3	SZA	M	56	African American	1			Yes	Yes	Yes	3	1	4	63	0	365	0	0	2042
phchp120	phchp120v1	SZ	M	51	Caucasian	6			Yes	Yes	Yes	2	3	5	51	0	365	0	0	2476
phchp120	phchp120v2	SZ	M	51	Caucasian	4			Yes	Yes	Yes	4	1	5	60	0	365	0	0	2392
phchp120	phchp120v3	SZ	M	51	Caucasian	6			Yes	Yes	Yes	4	3	7	37	0	365	0	0	2301
phchp121	phchp121v1	MOOD	M	55	Caucasian	10		Severe Clinical Pain				6	5	11	13
phchp121	phchp121v2	MOOD	M	56	Caucasian	6						5		5	24
phchp121	phchp121v3	MOOD	M	56	Caucasian	8						5		5	25
phchp122	phchp122v1	BP	M	51	Caucasian	0			Yes	Yes	Yes	5	3	8	65	0	365	0	0	2387
phchp122	phchp122v2	BP	M	51	Caucasian	4			Yes	Yes	Yes	4	1	5	70	0	365	0	0	2308
phchp124	phchp124v1	BP	M	53	Caucasian	3			Yes	Yes	Yes	4	3	7	39	0	365	0	0	2489
phchp124	phchp124v2	BP	M	54	Caucasian	3			Yes	Yes	Yes	3	3	6	80	0	365	0	0	2372
phchp127	phchp127v1	SZA	F	58	Caucasian	7			Yes	Yes	Yes	5	4	9	37	0	365	0	0	747
phchp127	phchp127v2	SZA	F	58	Caucasian	6			Yes	Yes	Yes	4	3	7	47	0	365	0	0	626
phchp127	phchp127v3	SZA	F	59	Caucasian	5			Yes	Yes	Yes	4	3	7	50	0	365	0	0	535
phchp128	phchp128v1	BP	M	45	Caucasian	4			Yes	Yes	Yes	4	4	8	63	0	365	0	0	2349
phchp128	phchp128v2	BP	M	45	Caucasian	1			Yes	Yes	Yes	2	1	3	56	0	365	0	0	2246
phchp129	phchp129v1	SZA	M	22	Caucasian	0						3		3	81
phchp129	phchp129v2	SZA	M	25	Caucasian	0						1		1	81
phchp129	phchp129v3	SZA	M	27	Caucasian	0						6	1	7	90
phchp130	phchp130v1	MDD	F	42	Caucasian	2			Yes	Yes	Yes	3	2	5	53	0	365	0	0	2433
phchp130	phchp130v2	MDD	F	42	Caucasian	4			Yes	Yes	Yes	3	3	6	45	0	365	0	0	2324
phchp130	phchp130v3	MDD	F	42	Caucasian	4			Yes	Yes	Yes	4	3	7	37	0	365	0	0	2231
phchp132	phchp132v1	BP	M	51	Caucasian	7			Yes	Yes	Yes	5	4	9	48	0	365	0	0	2376
phchp132	phchp132v2	BP	M	51	Caucasian	7			Yes	Yes	Yes	5	4	9	57	0	365	0	0	2285
phchp132	phchp132v3	BP	M	52	Caucasian	7			Yes	Yes	Yes	5	4	9	45	0	365	0	0	2173
phchp132	phchp132v4	BP	M	54	Caucasian	8			Yes	Yes	Yes	5	3	8	52	0	365	0	0	1378
phchp132	phchp132v5	BP	M	54	Caucasian	8			Yes	Yes	Yes	5	4	9	54	0	365	0	0	1214
phchp132	phchp132v6	BP	M	55	Caucasian	8			Yes	Yes	Yes	5	4	9	44	0	365	0	0	1111
phchp133	phchp133v1	SZ	M	55	Caucasian	8		Severe Clinical Pain				6	5	11	14
phchp134	phchp134v1	BP	M	59	Caucasian	4						4		4	40
phchp136	phchp136v1	BP	M	41	Caucasian	3						3		3	44
phchp138	phchp138v1	MOOD	M	59	African American	0			Yes	Yes	Yes	4	2	6	57	0	365	1	0.000434972	2299
phchp138	phchp138v2	MOOD	M	59	African American	5			Yes	Yes	Yes	5	2	7	55	0	365	1	0.000454959	2198
phchp138	phchp138v3	MOOD	M	59	African American	0			Yes	Yes	Yes	4	2	6	69	0	365	1	0.00047081	2124
phchp139	phchp139v1	SZ	M	24	Caucasian	0					Yes	2	1	3	68	0	365	2	0.000857633	2332
phchp140	phchp140v4	BP	M	40	Caucasian	5						5		5	72
phchp141	phchp141v1	BP	F	47	Caucasian	6		Severe Clinical Pain				6	4	10	17
phchp141	phchp141v2	BP	F	47	Caucasian	7		Severe Clinical Pain				6	5	11	13
phchp141	phchp141v3	BP	F	47	Caucasian	6		Severe Clinical Pain				6	4	10	12
phchp142	phchp142v4	BP	M	57	Caucasian	3						4		4	31
phchp143	phchp143v1	BP	F	62	African American	5			Yes	Yes	Yes	6	5	11	47	0	365	0	0	1928
phchp143	phchp143v2	BP	F	63	African American	8			Yes	Yes	Yes	4	4	8	47	0	365	0	0	1828
phchp143	phchp143v3	BP	F	63	African American	7			Yes	Yes	Yes	5	4	9	43	0	365	0	0	1739
phchp144	phchp144v1	SZ	M	56	African American	0			Yes	Yes	Yes	4	2	6	93	0	365	0	0	2202
phchp147	phchp147v1	BP	M	38	Caucasian	3						4	3	7	54
phchp147	phchp147v2	BP	M	38	Caucasian	3						3	3	6	72
phchp147	phchp147v3	BP	M	38	Caucasian	4						4	3	7	62
phchp148	phchp148v1	SZ	M	25	Caucasian	0						1		1	60
phchp149	phchp149v1	MOOD	M	45	Caucasian	0			Yes	Yes	Yes	1	1	2	94	0	365	0	0	1355
phchp149	phchp149v2	MOOD	M	45	Caucasian	0			Yes	Yes	Yes	3	1	4	92	0	365	0	0	1264
phchp149	phchp149v3	MOOD	M	46	Caucasian	1			Yes	Yes	Yes	2	1	3	82	0	365	0	0	1129
phchp150	phchp150v1	SZA	M	61	Caucasian	7			Yes			4	4	8	37
phchp150	phchp150v2	SZA	M	61	Caucasian	4			Yes			1	2	3	24
phchp150	phchp150v3	SZA	M	62	Caucasian	7			Yes			3	4	7	21
phchp151	phchp151v1	SZ	M	24	Caucasian	2						2		2	78
phchp151	phchp151v2	SZ	M	24	Caucasian	0						3		3	69
phchp151	phchp151v3	SZ	M	24	Caucasian	5						4		4	71
phchp152	phchp152v1	BP	M	45	Caucasian	4			Yes	Yes	Yes	6	5	11	33	0	365	0	0	2287
phchp153	phchp153v2	BP	M	55	Caucasian	4						4		4	60
phchp155	phchp155v1	MDD	M	37	Caucasian	10		Severe Clinical Pain				6	5	11	6
phchp155	phchp155v2	MDD	M	37	Caucasian	5						6		6	14
phchp156	phchp156v1	BP	F	35	Caucasian	4			Yes			4	2	6	41
phchp157	phchp157v1	BP	M	57	African American	7			Yes			5	4	9	20
phchp157	phchp157v2	BP	M	57	African American	6			Yes			5	3	8	34
phchp157	phchp157v3	BP	M	58	African American	7			Yes			5	4	9	48
phchp158	phchp158v1	BP	M	23	African American	3						3		3	27
phchp160	phchp160v1	SZA	F	41	Caucasian	5						3		3	44
phchp160	phchp160v2	SZA	F	41	Caucasian	4						6		6	12
phchp160	phchp160v3	SZA	F	41	Caucasian	6		Severe Clinical Pain				6	4	10	27
phchp161	phchp161v1	MDD	M	54	African American	1			Yes	Yes	Yes	4	2	6	52	1	279	3	0.0013934	2153
phchp161	phchp161v2	MDD	M	54	African American	4			Yes	Yes	Yes	4	2	6	80	1	181	3	0.00145985	2055
phchp161	phchp161v3	MDD	M	54	African American	4			Yes	Yes	Yes	5	4	9	56	1	121	3	0.00150376	1995
phchp162	phchp162v1	MDD	M	57	Caucasian	5			Yes	Yes	Yes	4	3	7	21	0	365	0	0	2167
phchp162	phchp162v2	MDD	M	57	Caucasian	4			Yes	Yes	Yes	4	4	8	32	0	365	0	0	2036
phchp162	phchp162v3	MDD	M	57	Caucasian	5			Yes	Yes	Yes	4	3	7	58	0	365	0	0	1931
phchp164	phchp164v2	MDD	F	49	Caucasian	3						3		3	82
phchp165	phchp165v1	SZ	M	60	African American	0			Yes	Yes	Yes	1	1	2	91	0	365	0	0	2160
phchp165	phchp165v2	SZ	M	60	African American	0			Yes	Yes	Yes	1	1	2	89	0	365	0	0	2069
phchp165	phchp165v3	SZ	M	61	African American	0			Yes	Yes	Yes	1	1	2	81	0	365	0	0	1978
phchp166	phchp166v1	BP	M	56	Caucasian	4			Yes	Yes	Yes	4	4	8	35	0	365	0	0	2123
phchp166	phchp166v2	BP	M	56	Caucasian	0			Yes	Yes	Yes	4	2	6	50	0	365	0	0	2018
phchp166	phchp166v3	BP	M	56	Caucasian	4			Yes	Yes	Yes	3	3	6	26	0	365	0	0	1922
phchp166	phchp166v4	BP	M	58	Caucasian	3			Yes	Yes	Yes	4	2	6	45	0	365	0	0	1344
phchp166	phchp166v5	BP	M	58	Caucasian	3			Yes	Yes	Yes	4	2	6	53	0	365	0	0	1213
phchp166	phchp166v6	BP	M	59	Caucasian	4			Yes	Yes	Yes	4	3	7	35	0	365	0	0	1040
phchp167	phchp167v1	MDD	M	49	Caucasian	8			Yes	Yes	Yes	5	4	9	52	0	365	0	0	2148
phchp168	phchp168v1	MDD	M	48	African American	2			Yes	Yes	Yes	2	1	3	60	0	365	0	0	2153
phchp168	phchp168v2	MDD	M	48	African American	0			Yes	Yes	Yes	1	1	2	64	0	365	0	0	2062
phchp168	phchp168v3	MDD	M	49	African American	0			Yes	Yes	Yes	1	1	2	76	0	365	0	0	1970
phchp169	phchp169v1	SZA	M	50	African American	10			Yes	Yes	Yes	3	2	5	60	0	365	15	0.00748877	2003
phchp170	phchp170v1	MDD	F	26	Caucasian	1			Yes			3	3	6	28
phchp170	phchp170v2	MDD	F	26	Caucasian	2			Yes			5	5	10	18
phchp170	phchp170v3	MDD	F	26	Caucasian	2			Yes			4	3	7	20
phchp171	phchp171v1	BP	M	36	Caucasian	1						3	1	4	78
phchp171	phchp171v2	BP	M	36	Caucasian	1						5	4	9	90
phchp172	phchp172v1	BP	F	24	Caucasian	2			Yes			1	1	2	84
phchp172	phchp172v2	BP	F	24	Caucasian	0						1		1	90
phchp172	phchp172v3	BP	F	25	Caucasian	2			Yes			3	2	5	81
phchp173	phchp173v1	MDD	M	48	Caucasian	4			Yes	Yes	Yes	3	2	5	74	0	365	0	0	1890
phchp173	phchp173v2	MDD	M	49	Caucasian	3			Yes	Yes	Yes	3	2	5	85	0	365	0	0	1801
phchp173	phchp173v3	MDD	M	49	Caucasian	6			Yes	Yes	Yes	4	2	6	60	0	365	0	0	1710
phchp174	phchp174v1	MDD	M	54	Caucasian	6			Yes	Yes	Yes	5	4	9	20	0	365	0	0	851
phchp175	phchp175v1	SZA	M	42	Caucasian	0			Yes	Yes	Yes	4	1	5	47	0	365	0	0	2130
phchp176	phchp176v1	SZ	M	23	African American	0						1		1	61
phchp176	phchp176v2	SZ	M	24	African American	5						1		1	82
phchp177	phchp177v1	SZ	F	39	Caucasian	0			Yes		Yes	2	2	4	80	0	365	0	0	1718
phchp177	phchp177v2	SZ	F	39	Caucasian	0			Yes		Yes	3	1	4	80	0	365	0	0	1609
phchp178	phchp178v1	BP	M	49	Caucasian	5			Yes	Yes	Yes	5	3	8	34	3	89	5	0.00237192	2108
phchp179	phchp179v1	BP	M	36	Caucasian	1						3		3	66
phchp179	phchp179v2	BP	M	37	Caucasian	3						4		4	57
phchp179	phchp179v4	BP	M	37	Caucasian	2						3		3	71
phchp180	phchp180v1	BP	F	47	Caucasian	0			Yes			2	2	4	53
phchp180	phchp180v2	BP	F	47	Caucasian	0			Yes			1	1	2	68
phchp180	phchp180v3	BP	F	47	Caucasian	0			Yes			4	3	7	67
phchp181	phchp181v1	BP	F	28	Caucasian	5			Yes			4	3	7	38
phchp181	phchp181v3	BP	F	28	Caucasian	1			Yes			3	2	5	58
phchp181	phchp181v4	BP	F	29	Caucasian	0						3		3	39
phchp182	phchp182v1	MDD	M	39	Caucasian	5						5		5	25
phchp182	phchp182v2	MDD	M	39	Caucasian	7		Severe Clinical Pain				5	5	10	14
phchp182	phchp182v3	MDD	M	40	Caucasian	8						5		5	19
phchp183	phchp183v1	BP	M	48	Caucasian	3			Yes	Yes	Yes	4	3	7	41	1	101	13	0.00547599	2374
phchp183	phchp183v2	BP	M	48	Caucasian	0			Yes	Yes	Yes	4	3	7	66	1	5	13	0.00570676	2278
phchp184	phchp184v1	BP	M	64	Caucasian	4			Yes	Yes	Yes	5	4	9	43	0	365	7	0.00297619	2352
phchp184	phchp184v2	BP	M	64	Caucasian	0			Yes	Yes	Yes	5	4	9	47	0	365	7	0.00309872	2259
phchp184	phchp184v3	BP	M	64	Caucasian	5			Yes	Yes	Yes	4	5	9	49	0	365	7	0.00322878	2168
phchp186	phchp186v1	BP	M	43	Caucasian	2			Yes	Yes	Yes	3	2	5	90	0	365	0	0	2310
phchp186	phchp186v2	BP	M	44	Caucasian	3			Yes	Yes	Yes	3	1	4	84	0	365	0	0	2206
phchp186	phchp186v3	BP	M	44	Caucasian	2			Yes	Yes	Yes	4	2	6	86	0	365	0	0	2128
phchp186	phchp186v4	BP	M	46	Caucasian	3			Yes	Yes	Yes	3	1	4	89	0	365	0	0	1319
phchp186	phchp186v5	BP	M	48	Caucasian	1			Yes		Yes	2	1	3	100	0	365	0	0	632
phchp187	phchp187v1	SZ	M	49	African American	3			Yes	Yes	Yes	1	1	2	78	2	4	12	0.00507614	2364
phchp187	phchp187v2	SZ	M	49	African American	9			Yes	Yes	Yes	2	2	4	44	1	181	11	0.00489978	2245
phchp188	phchp188v1	PSYCH	M	48	African American					Yes	Yes	2	2	4	51.2917	2	218	18	0.00458716	3924
phchp188	phchp188v2	PSYCH	M	49	African American					Yes	Yes	4	3	7	52.3125	2	85	18	0.00474809	3791
phchp188	phchp188v3	PSYCH	M	54	African American	8			Yes	Yes	Yes	5	4	9	39	4	56	6	0.00289855	2070
phchp189	phchp189v1	SZ	M	25	Caucasian	0						2		2	58
phchp189	phchp189v3	SZ	M	25	Caucasian	2						3		3	65
phchp190	phchp190v1	BP	M	49	Caucasian	0			Yes	Yes	Yes	2	1	3	54	0	365	0	0	2344
phchp190	phchp190v2	BP	M	49	Caucasian	0			Yes	Yes	Yes	3	2	5	77	0	365	0	0	2248
phchp190	phchp190v3	BP	M	50	Caucasian	0			Yes	Yes	Yes	4	2	6	68	0	365	0	0	2139
phchp190	phchp190v4	BP	M	54	Caucasian	0			Yes		Yes	1	1	2	67	0	365	0	0	497
phchp192	phchp192v3	SZA	M	56	African American	5						3		3	48
phchp193	phchp193v1	BP	M	39	Hispanic						Yes		1	1	n/a	0	365	0	0	2318
phchp193	phchp193v3	BP	M	39	Hispanic	0			Yes		Yes	1	2	3	78	0	365	0	0	2094
phchp193	phchp193v4	BP	M	40	Hispanic	0			Yes		Yes	2	2	4	77	0	365	0	0	2001
phchp194	phchp194v1	MDD	M	47	Caucasian	1			Yes	Yes	Yes	4	2	6	56	1	273	2	0.000898069	2227
phchp194	phchp194v2	MDD	M	47	Caucasian	1			Yes	Yes	Yes	5	3	8	36	1	184	2	0.000935454	2138
phchp194	phchp194v3	MDD	M	47	Caucasian	3			Yes	Yes	Yes	4	3	7	47	1	92	2	0.000977517	2046
phchp195	phchp195v1	SZ	M	52	Caucasian	5			Yes	Yes	Yes	3	2	5	73	0	365	0	0	1241
phchp195	phchp195v2	SZ	M	53	Caucasian	6			Yes	Yes	Yes	4	4	8	34	0	365	0	0	1150
phchp195	phchp195v3	SZ	M	53	Caucasian	4			Yes	Yes	Yes	3	2	5	60	0	365	0	0	1061
phchp196	phchp196v1	MDD	M	56	African American	6			Yes	Yes	Yes	4	4	8	37	0	365	10	0.00533049	1876
phchp196	phchp196v2	MDD	M	56	African American	6			Yes	Yes	Yes	4	4	8	56	0	365	10	0.00560224	1785
phchp196	phchp196v3	MDD	M	57	African American	5			Yes	Yes	Yes	4	3	7	57	0	365	10	0.00597729	1673
phchp197	phchp197v1	SZ	M	56	Caucasian	4			Yes	Yes	Yes	3	3	6	46	3	304	4	0.00178015	2247
phchp197	phchp197v2	SZ	M	57	Caucasian	1			Yes	Yes	Yes	3	2	5	50	1	9	1	0.000533049	1876
phchp197	phchp197v3	SZ	M	57	Caucasian	2			Yes	Yes	Yes	2	3	5	57	0	365	0	0	1778
phchp197	phchp197v4	SZ	M	58	Caucasian	2			Yes	Yes	Yes	3	2	5	45	0	365	0	0	1641
phchp198	phchp198v1	MDD	M	61	Caucasian	8			Yes	Yes	Yes	5	4	9	34	5	284	6	0.00269421	2227
phchp198	phchp198v2	MDD	M	61	Caucasian	8			Yes	Yes	Yes	5	4	9	70	5	195	6	0.00280636	2138
phchp198	phchp198v4	MDD	M	62	Caucasian	9			Yes	Yes	Yes	5	4	9	59	5	19	6	0.0030581	1962
phchp199	phchp199v1	SZ	M	49	African American	0			Yes	Yes	Yes	6	1	7	90	0	365	3	0.00132802	2259
phchp199	phchp199v2	SZ	M	49	African American	0			Yes	Yes	Yes	1	1	2	100	0	365	3	0.00138825	2161
phchp199	phchp199v3	SZ	M	50	African American	0			Yes	Yes	Yes	1	1	2	96	0	365	3	0.00146556	2047
phchp200	phchp200v1	MDD	M	56	Caucasian	2			Yes	Yes	Yes	2	3	5	47	0	365	0	0	2092
phchp200	phchp200v2	MDD	M	57	Caucasian	2			Yes	Yes	Yes	1	1	2	39	0	365	0	0	2001
phchp200	phchp200v3	MDD	M	57	Caucasian	0			Yes	Yes	Yes	1	1	2	39	0	365	0	0	1904
phchp203	phchp203v1	MOOD	M	59	African American	8		Severe Clinical Pain				5	5	10	47
phchp203	phchp203v2	MOOD	M	59	African American	3						4		4	57
phchp204	phchp204v1	BP	F	49	Caucasian	0			Yes			4	3	7	38
phchp204	phchp204v2	BP	F	49	Caucasian	0			Yes			4	4	8	34
phchp204	phchp204v3	BP	F	49	Caucasian	3			Yes			4	4	8	37
phchp206	phchp206v1	MDD	M	59	African American	7		Severe Clinical Pain				6	4	10	64
phchp207	phchp207v1	SZ	M	48	African American	6			Yes	Yes	Yes	4	1	5	49	0	365	0	0	1991
phchp208	phchp208v1	MDD	M	56	African American	4			Yes	Yes	Yes	4	3	7	55	0	365	7	0.00322432	2171
phchp208	phchp208v2	MDD	M	56	African American	7			Yes	Yes	Yes	4	2	6	84	0	365	7	0.00337512	2074
phchp208	phchp208v3	MDD	M	58	African American	7			Yes	Yes	Yes	5	3	8	66	3	218	7	0.00457816	1529
phchp210	phchp210v3	BP	M	44	Caucasian	4						4		4	60
phchp211	phchp211v1	SZ	M	62	Caucasian	0			Yes	Yes	Yes	1	1	2	79	0	365	1	0.000470146	2127
phchp211	phchp211v2	SZ	M	62	Caucasian	2			Yes	Yes	Yes	1	1	2	83	0	365	1	0.000518403	1929
phchp211	phchp211v3	SZ	M	62	Caucasian	2			Yes	Yes	Yes	3	1	4	74	0	365	1	0.000544959	1835
phchp212	phchp212v1	MDD	M	56	African American	7			Yes	Yes	Yes	5	4	9	38	4	49	15	0.00799574	1876
phchp212	phchp212v2	MDD	M	56	African American	8			Yes	Yes	Yes	5	4	9	28	3	98	13	0.00723831	1796
phchp213	phchp213v1	PTSD	M	62	Caucasian	5			Yes	Yes	Yes	5	3	8	58	0	365	2	0.00118343	1690
phchp213	phchp213v2	PTSD	M	62	Caucasian	4			Yes	Yes	Yes	3	3	6	59	0	365	2	0.00125313	1596
phchp213	phchp213v3	PTSD	M	62	Caucasian	0			Yes	Yes	Yes	4	2	6	58	1	279	2	0.00134589	1486
phchp214	phchp214v2	PTSD	F	53	Caucasian	5						4		4	33
phchp215	phchp215v1	PTSD	F	58	Caucasian	7.5		Severe Clinical Pain				5	5	10	9
phchp215	phchp215v2	PTSD	F	58	Caucasian	7						5		5	16
phchp215	phchp215v3	PTSD	F	61	Caucasian	5						5		5	29
phchp216	phchp216v1	MOOD	M	50	African American	8			Yes	Yes	Yes	4	4	8	41	0	365	6	0.00286533	2094
phchp216	phchp216v2	MOOD	M	51	African American	9			Yes	Yes	Yes	5	4	9	19	0	365	6	0.00304723	1969
phchp216	phchp216v3	MOOD	M	51	African American	8			Yes	Yes	Yes	4	3	7	34	0	365	6	0.00319659	1877
phchp217	phchp217v1	PTSD	M	36	African American	0			Yes			1	2	3	95
phchp219	phchp219v1	BP	M	61	Caucasian	5			Yes	Yes	Yes	4	3	7	33	1	31	2	0.000974659	2052
phchp219	phchp219v2	BP	M	61	Caucasian	1			Yes	Yes	Yes	3	2	5	50	0	365	1	0.000514668	1943
phchp219	phchp219v3	BP	M	62	Caucasian	1			Yes	Yes	Yes	2	1	3	46	0	365	1	0.000574053	1742
phchp222	phchp222v2	SZ	M	60	Caucasian	4			Yes	Yes	Yes	4	3	7	55	0	365	3	0.00165746	1810
phchp222	phchp222v3	SZ	M	61	Caucasian	3			Yes	Yes	Yes	3	3	6	46	0	365	3	0.00174317	1721
phchp224	phchp224v1	BP	M	59	Caucasian	2			Yes	Yes	Yes	4	4	8	29	1	344	1	0.000485909	2058
phchp225	phchp225v1	PSYCH	M	58	African American	1			Yes			2	1	3	55
phchp226	phchp226v1	MDD	M	29	Caucasian	1					Yes	2	1	3	73	0	365	0	0	1904
phchp226	phchp226v2	MDD	M	29	Caucasian	1					Yes	2	1	3	57	0	365	0	0	1822
phchp226	phchp226v3	MDD	M	30	Caucasian	1			Yes		Yes	4	2	6	61	0	365	0	0	1464
phchp227	phchp227v1	MDD	M	55	Caucasian	3			Yes	Yes	Yes	3	2	5	63	0	365	1	0.000488759	2046
phchp227	phchp227v2	MDD	M	55	Caucasian	4			Yes	Yes	Yes	5	4	9	53	0	365	1	0.000510465	1959
phchp227	phchp227v3	MDD	M	55	Caucasian	5			Yes	Yes	Yes	4	2	6	75	0	365	1	0.000538793	1856
phchp228	phchp228v1	PTSD	M	43	African American	4			Yes	Yes	Yes	3	3	6	65	0	365	0	0	2057
phchp229	phchp229v1	PTSD	M	55	African American	2			Yes	Yes	Yes	4	3	7	45	1	247	18	0.008933	2015
phchp231	phchp231v1	MDD	M	55	Caucasian	7			Yes			5	3	8	36
phchp232	phchp232v1	SZA	F	38	Caucasian	6			Yes			4	2	6	70
phchp232	phchp232v2	SZA	F	38	Caucasian	6			Yes			5	2	7	58
phchp232	phchp232v3	SZA	F	38	Caucasian	3			Yes			4	2	6	64
phchp234	phchp234v1	BP	M	44	Caucasian	2			Yes	Yes	Yes	3	2	5	56	0	365	5	0.00275634	1814
phchp234	phchp234v2	BP	M	45	Caucasian	2			Yes	Yes	Yes	3	2	5	71	0	365	5	0.00311721	1604
phchp234	phchp234v3	BP	M	45	Caucasian	1			Yes	Yes	Yes	3	2	5	76	0	365	5	0.00330469	1513
phchp235	phchp235v1	MDD	M	54	African American	7			Yes	Yes	Yes	4	4	8	63	0	365	0	0	2040
phchp235	phchp235v2	MDD	M	55	African American	3			Yes	Yes	Yes	1	1	2	76	0	365	0	0	1948
phchp235	phchp235v3	MDD	M	55	African American	3			Yes	Yes	Yes	3	3	6	70	0	365	0	0	1829
phchp236	phchp236v1	MDD	M	51	Caucasian	1			Yes	Yes	Yes	4	4	8	46	0	365	11	0.00541605	2031
phchp236	phchp236v2	MDD	M	51	Caucasian	1			Yes	Yes	Yes	4	2	6	47	0	365	11	0.00567303	1939
phchp236	phchp236v3	MDD	M	54	Caucasian	0			Yes	Yes	Yes	4	3	7	37	2	102	6	0.00511509	1173
phchp237	phchp237v1	PTSD	M	39	Caucasian	5			Yes		Yes	5	4	9	21	2	92	3	0.00147203	2038
phchp237	phchp237v2	PTSD	M	39	Caucasian	6			Yes		Yes	5	4	9	27	2	153	2	0.00104058	1922
phchp238	phchp238v1	MDD	M	62	Caucasian	2			Yes	Yes	Yes	3	2	5	56	1	87	2	0.000986193	2028
phchp238	phchp238v2	MDD	M	63	Caucasian	2			Yes	Yes	Yes	5	4	9	42	0	365	1	0.000515996	1938
phchp238	phchp238v3	MDD	M	63	Caucasian	4			Yes	Yes	Yes	4	2	6	37	0	365	1	0.000550055	1818
phchp239	phchp239v1	SZA	F	54	African American	2			Yes			2	2	4	60
phchp239	phchp239v2	SZA	F	54	African American	5			Yes			3	2	5	55
phchp239	phchp239v3	SZA	F	54	African American	1			Yes			2	1	3	49
phchp240	phchp240v1	MDD	F	55	Caucasian	5			Yes	Yes	Yes	4	3	7	39	1	358	5	0.00277932	1799
phchp240	phchp240v2	MDD	F	55	Caucasian	3			Yes	Yes	Yes	4	3	7	47	2	135	5	0.00317259	1576
phchp240	phchp240v3	MDD	F	56	Caucasian	4			Yes	Yes	Yes	4	3	7	51	3	4	5	0.00346021	1445
phchp241	phchp241v1	BP	M	52	Caucasian	8			Yes			5	4	9	46
phchp242	phchp242v1	MDD	M	55	African American	3			Yes	Yes	Yes	4	3	7	38	0	365	0	0	1912
phchp242	phchp242v2	MDD	M	57	African American	4			Yes	Yes	Yes	4	3	7	37	2	97	0	0	1063
phchp242	phchp242v3	MDD	M	57	African American	0			Yes	Yes	Yes	4	3	7	57	1	162	2	0.00220264	908
phchp243	phchp243v2	PTSD	M	50	African American	3						4		4	78
phchp243	phchp243v3	PTSD	M	52	African American	4						4		4	37
phchp247	phchp247v1	MDD	M	55	African American	8			Yes	Yes	Yes	4	5	9	31	0	365	0	0	2024
phchp248	phchp248v1	SZ	M	52	African American	0			Yes	Yes	Yes	4	2	6	28	0	365	0	0	1516
phchp248	phchp248v2	SZ	M	52	African American	0			Yes	Yes	Yes	4	3	7	21	0	365	0	0	1417
phchp248	phchp248v3	SZ	M	53	African American	2			Yes	Yes	Yes	5	4	9	23	0	365	0	0	1325
phchp248	phchp248v5	SZ	M	55	African American	1			Yes		Yes	3	3	6	32	0		0	0	294
phchp253	phchp253v1	BP	M	25	Caucasian	6			Yes			5	2	7	64
phchp253	phchp253v2	BP	M	26	Caucasian	8			Yes			4	1	5	69
phchp253	phchp253v3	BP	M	26	Caucasian	6			Yes			4	1	5	85
phchp254	phchp254v1	MDD	F	49	Caucasian	6						5		5	31
phchp254	phchp254v2	MDD	F	49	Caucasian	8		Severe Clinical Pain				6	5	11	12
phchp254	phchp254v3	MDD	F	50	Caucasian	7						4		4	17
phchp258	phchp258v1	BP	F	52	Caucasian	5			Yes	Yes	Yes	5	4	9	33	1	9	3	0.00199867	1501
phchp258	phchp258v2	BP	F	52	Caucasian	8			Yes	Yes	Yes	5	4	9	31	0	365	2	0.00156495	1278
phchp258	phchp258v3	BP	F	54	Caucasian	5			Yes	Yes	Yes	5	4	9	26	0	365	0	0	618
phchp259	phchp259v1	MDD	M	56	Caucasian	1			Yes	Yes	Yes	3	2	5	79	1	287	0	0	702
phchp259	phchp259v2	MDD	M	57	Caucasian	3			Yes	Yes	Yes	4	3	7	69	1	181	0	0	596
phchp259	phchp259v3	MDD	M	57	Caucasian	5			Yes	Yes	Yes	4	2	6	83	1	36	0	0	451
phchp265	phchp265v1	PTSD	M	43	Caucasian	2			Yes	Yes	Yes	4	3	7	34	0	365	0	0	1478
phchp266	phchp266v1	MOOD	M	41	Caucasian	3			Yes	Yes	Yes	4	2	6	31	0	365	0	0	1977
phchp266	phchp266v2	MOOD	M	42	Caucasian	5			Yes	Yes	Yes	3	2	5	46	0	365	0	0	1876
phchp266	phchp266v3	MOOD	M	42	Caucasian	4			Yes	Yes	Yes	3	2	5	53	0	365	0	0	1780
phchp270	phchp270v1	BP	M	36	Caucasian						Yes	4	2	6	39.625	0	365	0	0	3497
phchp270	phchp270v2	BP	M	36	Caucasian						Yes	2	2	4	52	0	365	0	0	3280
phchp270	phchp270v3	BP	M	41	Caucasian	1			Yes	Yes	Yes	4	3	7	52	0	365	0	0	1586
phchp270	phchp270v4	BP	M	41	Caucasian	2			Yes	Yes	Yes	3	2	5	65	0	365	0	0	1476
phchp270	phchp270v5	BP	M	42	Caucasian	3.5			Yes	Yes	Yes	4	3	7	44	0	365	0	0	1259
phchp270	phchp270v6	BP	M	44	Caucasian	3			Yes	Yes	Yes	4	2	6	55	0	365	0	0	539
phchp273	phchp273v1	BP	M	27	Caucasian	6			Yes			4	4	8	33
phchp273	phchp273v2	BP	M	28	Caucasian	6			Yes			5	4	9	28
phchp274	phchp274v1	BP	M	48	Caucasian	1			Yes	Yes	Yes	4	2	6	31	1	244	3	0.00159236	1884
phchp274	phchp274v2	BP	M	48	Caucasian	2			Yes	Yes	Yes	4	3	7	27	1	153	3	0.00167317	1793
phchp274	phchp274v3	BP	M	48	Caucasian	2			Yes	Yes	Yes	4	2	6	58	1	57	3	0.00176783	1697
phchp274	phchp274v4	BP	M	50	Caucasian	1			Yes	Yes	Yes	3	1	4	47	0	365	2	0.00239234	836
phchp275	phchp275v1	SZ	M	63	Caucasian	0			Yes	Yes	Yes	1	1	2	82	0	365	0	0	1472
phchp275	phchp275v2	SZ	M	63	Caucasian	0			Yes	Yes	Yes	1	2	3	84	0	365	0	0	1363
phchp275	phchp275v3	SZ	M	63	Caucasian	1			Yes	Yes	Yes	2	1	3	85	0	365	0	0	1246
phchp276	phchp276v1	SZ	M	59	African American	0			Yes	Yes	Yes	1	1	2	75	0	365	1	0.000601685	1662
phchp276	phchp276v2	SZ	M	59	African American	0			Yes	Yes	Yes	1	2	3	71	0	365	1	0.000637755	1568
phchp276	phchp276v3	SZ	M	59	African American	0			Yes	Yes	Yes	1	1	2	96	1	281	1	0.000674309	1483
phchp276	phchp276v4	SZ	M	61	African American	0			Yes	Yes	Yes	2	2	4	68	0	365	0	0	777
phchp277	phchp277v1	SZ	M	49	Caucasian	5			Yes	Yes	Yes	5	4	9	26	0	365	0	0	1876
phchp277	phchp277v2	SZ	M	50	Caucasian	4			Yes	Yes	Yes	5	4	9	27	0	365	0	0	1783
phchp277	phchp277v3	SZ	M	50	Caucasian	4			Yes	Yes	Yes	5	4	9	22	0	365	0	0	1690
phchp277	phchp277v4	SZ	M	52	Caucasian	4			Yes	Yes	Yes	5	4	9	27	0	365	0	0	836
phchp277	phchp277v5	SZ	M	52	Caucasian	5			Yes	Yes	Yes	5	4	9	23	0	365	0	0	731
phchp279	phchp279v1	SZ	M	60	African American	6			Yes	Yes	Yes	4	2	6	45	0	365	3	0.00258621	1160
phchp279	phchp279v2	SZ	M	61	African American	8			Yes	Yes	Yes	4	1	5	58	0	365	3	0.00280899	1068
phchp279	phchp279v3	SZ	M	61	African American	6			Yes	Yes	Yes	4	4	8	50	0	365	3	0.00310881	965
phchp279	phchp279v4	SZ	M	61	African American	7			Yes	Yes	Yes	2	4	6	49	0	365	3	0.00370828	809
phchp282	phchp282v1	SZ	M	56	Caucasian	7		Severe Clinical Pain				5	5	10	35
phchp282	phchp282v2	SZ	M	57	Caucasian	7		Severe Clinical Pain				5	5	10	38
phchp282	phchp282v3	SZ	M	57	Caucasian	7						5		5	42
phchp282	phchp282v4	SZ	M	58	Caucasian	4						5		5	45
phchp282	phchp282v5	SZ	M	59	Caucasian	5						5		5	18
phchp283	phchp283v1	SZ	M	51	Caucasian	2			Yes	Yes	Yes	3	2	5	79	0	365	0	0	1666
phchp285	phchp285v1	BP	F	56	Caucasian	4						6		6	18
phchp285	phchp285v2	BP	F	56	Caucasian	4						6		6	20
phchp285	phchp285v3	BP	F	57	Caucasian	10		Severe Clinical Pain				6	5	11	16
phchp286	phchp286v1	BP	M	54	Caucasian	6			Yes			4	3	7	38
phchp286	phchp286v2	BP	M	54	Caucasian	7			Yes			5	2	7	75
phchp286	phchp286v3	BP	M	55	Caucasian	3			Yes			5	4	9	49
phchp287	phchp287v1	SZA	M	59	Caucasian	10		Severe Clinical Pain				6	4	10	26
phchp287	phchp287v2	SZA	M	60	Caucasian	9		Severe Clinical Pain				6	4	10	37
phchp287	phchp287v3	SZA	M	60	Caucasian	10						6		6	44
phchp289	phchp289v1	PTSD	F	50	Caucasian	2			Yes	Yes	Yes	4	2	6	32	0	365	5	0.00276243	1810
phchp290	phchp290v1	BP	M	55	Caucasian	5			Yes	Yes	Yes	4	2	6	48	0	365	0	0	1608
phchp290	phchp290v2	BP	M	55	Caucasian	4			Yes	Yes	Yes	4	3	7	62	0	365	0	0	1473
phchp290	phchp290v3	BP	M	55	Caucasian	4			Yes	Yes	Yes	3	3	6	58	0	365	0	0	1376
phchp291	phchp291v3	SZ	F	47	Caucasian	5						4		4	40
phchp291	phchp291v4	SZ	F	48	Caucasian	5						5		5	35
phchp292	phchp292v1	BP	M	42	Caucasian	0			Yes	Yes	Yes	1	1	2	68	0	365	1	0.000576037	1736
phchp292	phchp292v2	BP	M	42	Caucasian	3			Yes	Yes	Yes	4	4	8	43	0	365	1	0.000607903	1645
phchp292	phchp292v3	BP	M	42	Caucasian	4			Yes	Yes	Yes	1	5	6	45	0	365	1	0.000667111	1499
phchp293	phchp293v1	BP	M	43	Caucasian	4			Yes	Yes	Yes	4	3	7	38	0	365	0	0	1746
phchp293	phchp293v2	BP	M	44	Caucasian	0			Yes	Yes	Yes	3	2	5	38	0	365	0	0	1644
phchp294	phchp294v1	BP	F	20	Caucasian	0						1		1	52
phchp295	phchp295v1	SZ	M	52	African American	0			Yes	Yes	Yes	2	1	3	83	0	365	0	0	375
phchp296	phchp296v1	BP	M	48	Caucasian	1			Yes	Yes	Yes	3	2	5	36	0	365	0	0	1634
phchp296	phchp296v2	BP	M	49	Caucasian	2			Yes	Yes	Yes	4	3	7	23	0	365	0	0	1366
phchp296	phchp296v3	BP	M	50	Caucasian	2			Yes	Yes	Yes	5	5	10	17	0	365	0	0	892
phchp297	phchp297v1	SZA	M	54	African American	0			Yes	Yes	Yes	1	1	2	91	0	365	0	0	1422
phchp297	phchp297v2	SZA	M	55	African American	0			Yes	Yes	Yes	1	1	2	79	0	365	0	0	1314
phchp297	phchp297v3	SZA	M	55	African American	0			Yes	Yes	Yes	4	3	7	87	0	365	0	0	1204
phchp297	phchp297v4	SZA	M	57	African American	0			Yes	Yes	Yes	1	2	3	88	0	365	0	0	590
phchp298	phchp298v1	SZA	M	56	Caucasian	1			Yes	Yes	Yes	3	3	6	36	0	365	0	0	1410
phchp298	phchp298v2	SZA	M	56	Caucasian	2			Yes	Yes	Yes	4	3	7	36	0	365	0	0	1305
phchp298	phchp298v3	SZA	M	56	Caucasian	2			Yes	Yes	Yes	3	3	6	45	0	365	0	0	1206
phchp298	phchp298v4	SZA	M	58	Caucasian	1			Yes	Yes	Yes	2	3	5	66	2	239	0	0	616
phchp299	phchp299v1	PTSD	M	54	Caucasian	7			Yes	Yes	Yes	5	4	9	22	1	149	3	0.00186335	1610
phchp299	phchp299v2	PTSD	M	54	Caucasian	6			Yes	Yes	Yes	5	4	9	24	1	36	3	0.00200401	1497
phchp299	phchp299v3	PTSD	M	54	Caucasian	6			Yes	Yes	Yes	5	4	9	28	0	365	2	0.00146951	1361
phchp299	phchp299v4	PTSD	M	55	Caucasian	7			Yes	Yes	Yes	5	4	9	34	1	32	2	0.00197433	1013
phchp299	phchp299v5	PTSD	M	56	Caucasian	7			Yes	Yes	Yes	5	4	9	22	0	365	1	0.00114547	873
phchp300	phchp300v1	BP	M	47	Caucasian	4			Yes	Yes	Yes	5	4	9	26	0	365	0	0	1393
phchp300	phchp300v2	BP	M	47	Caucasian	5			Yes	Yes	Yes	5	3	8	35	0	365	0	0	1300
phchp300	phchp300v3	BP	M	48	Caucasian	3			Yes	Yes	Yes	5	4	9	35	0	365	0	0	1111
phchp300	phchp300v4	BP	M	49	Caucasian	2			Yes	Yes	Yes	4	3	7	32	0	365	0	0	630
phchp300	phchp300v5	BP	M	50	Caucasian	3			Yes		Yes	4	3	7	35	0		0	0	313
phchp300	phchp300v6	BP	M	50	Caucasian	3			Yes		Yes	4	3	7	24	0		0	0	236
phchp302	phchp302v3	BP	M	61	Caucasian	4						6		6	45
phchp302	phchp302v4	BP	M	62	Caucasian	4						4		4	70
phchp302	phchp302v5	BP	M	62	Caucasian	4						5		5	52
phchp302	phchp302v6	BP	M	63	Caucasian	4						5		5	76
phchp304	phchp304v1	MDD	M	52	Caucasian	6			Yes	Yes	Yes	5	3	8	21	5	240	7	0.00471698	1484
phchp304	phchp304v2	MDD	M	52	Caucasian	7			Yes	Yes	Yes	5	4	9	34	6	142	7	0.00505051	1386
phchp304	phchp304v3	MDD	M	52	Caucasian	6			Yes	Yes	Yes	5	3	8	19	5	13	6	0.00488599	1228
phchp307	phchp307v1	PTSD	F	53	Caucasian	8			Yes	Yes	Yes	5	3	8	29	0	365	0	0	994
phchp308	phchp308v1	SZA	M	47	African American	0			Yes	Yes	Yes	1	1	2	68	0	365	2	0.00139179	1437
phchp308	phchp308v2	SZA	M	47	African American	0			Yes	Yes	Yes	1	1	2	94	0	365	2	0.00166667	1200
phchp308	phchp308v3	SZA	M	48	African American	0			Yes	Yes	Yes	1	1	2	99	0	365	2	0.0023753	842
phchp308	phchp308v4	SZA	M	49	African American	4			Yes		Yes	1	1	2	92	0	365	1	0.00253165	395
phchp309	phchp309v1	PTSD	F	27	Caucasian	4			Yes			6	4	10	30
phchp309	phchp309v2	PTSD	F	28	Caucasian	4			Yes			4	3	7	39
phchp309	phchp309v3	PTSD	F	28	Caucasian	1			Yes			4	2	6	43
phchp310	phchp310v1	MOOD	M	54	African American	6						5		5	16
phchp310	phchp310v2	MOOD	M	54	African American	6						4		4	24
phchp310	phchp310v3	MOOD	M	54	African American	7		Severe Clinical Pain				5	5	10	13
phchp311	phchp311v1	MDD	F	60	African American	8		Severe Clinical Pain				5	5	10	18
phchp311	phchp311v2	MDD	F	61	African American	8		Severe Clinical Pain				6	5	11	21
phchp311	phchp311v3	MDD	F	61	African American	7						5		5	22
phchp312	phchp312v1	BP	M	64	Caucasian	0			Yes	Yes	Yes	2	1	3	84	0	365	0	0	1398
phchp312	phchp312v2	BP	M	65	Caucasian	1			Yes	Yes	Yes	3	2	5	59	0	365	0	0	1258
phchp312	phchp312v3	BP	M	65	caucasian	1			Yes	Yes	Yes	4	2	6	74	0	365	0	0	1163
phchp313	phchp313v1	PTSD	M	46	African American	9			Yes	Yes	Yes	5	4	9	18	1	260	1	0.000942507	1061
phchp313	phchp313v2	PTSD	M	46	African American	7			Yes	Yes	Yes	5	4	9	23	1	106	1	0.00110254	907
phchp313	phchp313v3	PTSD	M	46	African American	8			Yes	Yes	Yes	4	4	8	25	0	365	1	0.00130378	767
phchp314	phchp314v1	BP	M	54	Caucasian	2			Yes	Yes	Yes	2	2	4	81	0	365	1	0.000821693	1217
phchp314	phchp314v2	BP	M	54	Caucasian	2			Yes	Yes	Yes	3	2	5	78	0	365	1	0.000898473	1113
phchp314	phchp314v3	BP	M	54	Caucasian	0			Yes	Yes	Yes	2	1	3	85	1	333	1	0.000978474	1022
phchp315	phchp315v1	MDD	M	62	Caucasian	4			Yes	Yes	Yes	4	3	7	56	0	365	1	0.000757002	1321
phchp316	phchp316v1	BP	M	50	Caucasian	4			Yes	Yes	Yes	4	3	7	35	0	365	0	0	1140
phchp316	phchp316v2	BP	M	50	Caucasian	3			Yes	Yes	Yes	3	2	5	71	0	365	0	0	987
phchp316	phchp316v3	BP	M	51	Caucasian	3			Yes	Yes	Yes	3	2	5	50	0	365	0	0	698
phchp316	phchp316v4	BP	M	51	Caucasian	3			Yes	Yes	Yes	3	3	6	76	0	365	0	0	683
phchp316	phchp316v5	BP	M	51	Caucasian	6			Yes	Yes	Yes	4	4	8	44	0	365	0	0	452
phchp316	phchp316v6	BP	M	52	Caucasian	3			Yes		Yes	4	2	6	46	0		0	0	361
phchp318	phchp318v1	MDD	F	57	Caucasian	3			Yes	Yes	Yes	4	4	8	34	0	365	0	0	1677
phchp318	phchp318v2	MDD	F	57	Caucasian	2			Yes	Yes	Yes	3	3	6	68	0	365	0	0	1053
phchp318	phchp318v3	MDD	F	58	Caucasian	2			Yes	Yes	Yes	2	2	4	66	0	365	0	0	858
phchp319	phchp319v1	PTSD	M	42	African American	4			Yes	Yes	Yes	4	4	8	25	0	365	2	0.00153728	1301
phchp319	phchp319v2	PTSD	M	42	African American	8			Yes	Yes	Yes	4	2	6	30	1	293	2	0.00169205	1182
phchp319	phchp319v3	PTSD	M	43	African American	8			Yes	Yes	Yes	5	4	9	38	1	199	2	0.00183823	1088
phchp319	phchp319v4	PTSD	M	42	African American	8			Yes	Yes	Yes	5	4	9	18	1	355	1	0.00120337	831
phchp319	phchp319v5	PTSD	M	44	African American	4			Yes	Yes	Yes	4	4	8	43	1	234	1	0.00140845	710
phchp319	phchp319v6	PTSD	M	44	African American	5			Yes		Yes	4	4	8	30	1	110	1	0.00170648	586
phchp320	phchp320v1	BP	M	58	African American	6			Yes	Yes	Yes	5	4	9	27	0	365	0	0	1305
phchp320	phchp320v2	BP	M	58	African American	6			Yes	Yes	Yes	4	3	7	22	0	365	0	0	1161
phchp320	phchp320v3	BP	M	59	African American	7			Yes	Yes	Yes	4	4	8	31	0	365	0	0	1068
phchp322	phchp322v1	BP	M	26	Caucasian	0						2		2	51
phchp323	phchp323v3	PTSD	M	33	Caucasian	4						4		4	14
phchp324	phchp324v1	MDD	M	33	African American	0			Yes			3	2	5	48
phchp325	phchp325v1	PTSD	M	44	Caucasian	4			Yes	Yes	Yes	4	2	6	27	0	365	1	0.000770416	1298
phchp325	phchp325v2	PTSD	M	44	Caucasian	3			Yes	Yes	Yes	4	3	7	29	0	365	1	0.000858369	1165
phchp325	phchp325v3	PTSD	M	44	Caucasian	4			Yes	Yes	Yes	4	3	7	30	0	365	1	0.000949668	1053
phchp325	phchp325v4	PTSD	M	46	Caucasian	4			Yes		Yes	4	3	7	40	0	365	0	0	542
phchp327	phchp327v1	MDD	M	42	Caucasian	6			Yes	Yes	Yes	4	4	8	17	3	98	4	0.00334169	1197
phchp328	phchp328v1	MDD	F	37	Caucasian	5			Yes			5	4	9	33
phchp328	phchp328v2	MDD	F	38	Caucasian	5			Yes			5	4	9	32
phchp328	phchp328v3	MDD	F	38	Caucasian	0			Yes			4	2	6	58
phchp329	phchp329v2	SZA	M	50	African American	8			Yes	Yes	Yes	5	4	9	32	0	365	0	0	1160
phchp329	phchp329v3	SZA	M	51	African American	7			Yes	Yes	Yes	5	4	9	43	0	365	0	0	1065
phchp330	phchp330v1	BP	F	45	Caucasian	4			Yes	Yes	Yes	4	1	5	55	0	365	0	0	1215
phchp331	phchp331v1	BP	M	53	Caucasian	1			Yes			4	2	6	74
phchp332	phchp332v1	SZA	F	47	African American	3						4		4	22
phchp333	phchp333v1	PTSD	M	38	Caucasian	0			Yes			3	3	6	38
phchp333	phchp333v2	PTSD	M	38	Caucasian	0			Yes			4	1	5	50
phchp333	phchp333v3	PTSD	M	39	Caucasian	2			Yes		Yes	3	2	5	44	0	365	0	0	660
phchp333	phchp333v4	PTSD	M	39	Caucasian	1			Yes		Yes	3	3	6	34	0	365	0	0	532
phchp334	phchp334v2	BP	F	50	Caucasian	4						5		5	39
phchp335	phchp335v1	MDD	M	25	Caucasian	0						2		2	47
phchp336	phchp336v2	MDD	M	61	African American	6		Severe Clinical Pain				6	4	10	75
phchp336	phchp336v3	MDD	M	62	African American	10						6		6	33
phchp337	phchp337v1	PTSD	M	34	Caucasian	0			Yes			3	1	4	52
phchp337	phchp337v2	PTSD	M	34	Caucasian	2			Yes			2	1	3	54
phchp337	phchp337v3	PTSD	M	35	Caucasian	0			Yes			2	1	3	49
phchp338	phchp338v1	BP	F	51	Caucasian	6						4		4	50
phchp338	phchp338v2	BP	F	51	Caucasian	8		Severe Clinical Pain				6	5	11	47
phchp338	phchp338v3	BP	F	51	Caucasian	7		Severe Clinical Pain				6	4	10	45
phchp338	phchp338v4	BP	F	52	Caucasian	6		Severe Clinical Pain				6	4	10	37
phchp338	phchp338v5	BP	F	52	Caucasian	7						5		5	15
phchp340	phchp340v1	MDD	F	51	Caucasian	4						6		6	11
phchp340	phchp340v2	MDD	F	51	Caucasian	6						5		5	13
phchp340	phchp340v3	MDD	F	52	Caucasian	7		Severe Clinical Pain				5	5	10	10
phchp342	phchp342v1	MDD	M	52	Caucasian	7			Yes	Yes	Yes	5	4	9	17	2	61	3	0.00291262	1030
phchp342	phchp342v2	MDD	M	52	Caucasian	6			Yes	Yes	Yes	5	4	9	28	1	3	2	0.00218579	915
phchp342	phchp342v3	MDD	M	52	Caucasian	4			Yes	Yes	Yes	4	3	7	47	0	365	1	0.00125628	796
phchp343	phchp343v1	MDD	M	52	Caucasian	4			Yes	Yes	Yes	3	2	5	61	0	365	0	0	917
phchp343	phchp343v2	MDD	M	52	Caucasian	4			Yes	Yes	Yes	4	3	7	36	0	365	0	0	825
phchp343	phchp343v3	MDD	M	53	Caucasian	7			Yes	Yes	Yes	5	3	8	29	0	365	0	0	659
phchp344	phchp344v1	PTSD	M	33	Caucasian	0						1		1	67
phchp345	phchp345v1	PTSD	M	33	Caucasian	6			Yes			4	3	7	19
phchp345	phchp345v2	PTSD	M	34	Caucasian	4						4	4	8	24
phchp345	phchp345v3	PTSD	M	34	Caucasian	5						5	4	9	25
phchp346	phchp346v1	PTSD	F	36	African American	7		Severe Clinical Pain				6	5	11	28
phchp346	phchp346v2	PTSD	F	37	African American	5						4		4	28
phchp346	phchp346v3	PTSD	F	37	African American	8						5		5	31
phchp348	phchp348v1	BP	M	52	Caucasian	5			Yes	Yes	Yes	5	2	7	45	0	365	0	0	904
phchp349	phchp349v3	PSYCH	M	59	Caucasian	4						4		4	63
phchp350	phchp350v1	BP	M	48	Caucasian	9		Severe Clinical Pain				6	4	10	32
phchp350	phchp350v2	BP	M	48	Caucasian	7						5		5	46
phchp350	phchp350v3	BP	M	49	Caucasian	6						4		4	48
phchp350	phchp350v4	BP	M	49	Caucasian	7						5		5	30
phchp351	phchp351v1	MDD	M	44	Caucasian	0			Yes	Yes	Yes	1	1	2	70	0	365	0	0	874
phchp351	phchp351v2	MDD	M	44	Caucasian	1			Yes	Yes	Yes	2	1	3	59	0	365	0	0	776
phchp352	phchp352v1	MDD	M	24	African American	6			Yes			4	5	9	9
phchp352	phchp352v2	MDD	M	24	African American	6			Yes			4	4	8	43
phchp352	phchp352v3	MDD	M	25	African American	7			Yes			4	5	9	17
phchp353	phchp353v1	MDD	F	45	Caucasian	3.5			Yes	Yes	Yes	4	4	8	19	2	39	2	0.00239234	836
phchp355	phchp355v1	MDD	F	50	Caucasian	7						5		5	25
phchp355	phchp355v2	MDD	F	50	Caucasian	7		Severe Clinical Pain				6	4	10	23
phchp356	phchp356v1	BP	M	40	Caucasian	3			Yes		Yes	3	2	5	18	0	365	0	0	812
phchp357	phchp357v1	BP	M	45	Caucasian	0			Yes	Yes	Yes	3	1	4	47	1	340	3	0.00375469	799
phchp357	phchp357v2	BP	M	45	Caucasian	1			Yes	Yes	Yes	3	3	6	73	2	246	3	0.00425532	705
phchp357	phchp357v3	BP	M	45	Caucasian	2			Yes	Yes	Yes	3	1	4	63	2	107	3	0.00530035	566
phchp357	phchp357v4	BP	M	45	Caucasian	1			Yes	Yes	Yes	2	1	3	82	3	15	3	0.00632911	474
phchp357	phchp357v5	BP	M	46	Caucasian	0			Yes		Yes	3	1	4	66	0		1	0.003125	320
phchp358	phchp358v1	PTSD	M	52	Hispanic	5			Yes	Yes	Yes	4	1	5	8	1	304	2	0.00304414	657
phchp358	phchp358v2	PTSD	M	52	Hispanic	0			Yes	Yes	Yes	4	3	7	41	1	209	2	0.00355872	562
phchp358	phchp358v3	PTSD	M	53	Hispanic	5			Yes	Yes	Yes	5	3	8	47	1	72	2	0.00470588	425
phchp359	phchp359v1	PTSD	F	56	Caucasian	7			Yes	Yes	Yes	4	3	7	12	0	365	0	0	780
phchp359	phchp359v2	PTSD	F	56	Caucasian	6			Yes	Yes	Yes	5	3	8	18	0	365	0	0	677
phchp359	phchp359v3	PTSD	F	57	Caucasian	6			Yes	Yes	Yes	5	4	9	20	0	365	0	0	528
phchp360	phchp360v1	BP	F	56	Caucasian	7			Yes	Yes	Yes	5	4	9	34	0	365	0	0	708
phchp360	phchp360v3	BP	F	57	Caucasian	3			Yes	Yes	Yes	4	3	7	50	0	365	0	0	459
phchp361	phchp361v1	PTSD	F	59	African American	4			Yes	Yes	Yes	4	4	8	15	0	365	1	0.00138313	723
phchp361	phchp361v2	PTSD	F	60	African American	6			Yes	Yes	Yes	5	4	9	12	1	257	1	0.00167224	598
phchp361	phchp361v3	PTSD	F	60	African American	4			Yes	Yes	Yes	4	2	6	98	1	134	1	0.00210526	475
phchp362	phchp362v1	MDD	M	54	Caucasian	3			Yes	Yes	Yes	4	3	7	42	0	365	0	0	713
phchp362	phchp362v2	MDD	M	54	Caucasian	4			Yes	Yes	Yes	4	4	8	29	0	365	0	0	602
phchp362	phchp362v3	MDD	M	55	Caucasian	4			Yes		Yes	2	2	4	29	0		0	0	180
phchp363	phchp363v1	MDD	M	46	African American	1			Yes	Yes	Yes	4	3	7	25	0	365	0	0	606
phchp363	phchp363v2	MDD	M	48	African American	1			Yes		Yes	3	2	5	40	0		0	0	220
phchp364	phchp364v1	PTSD	F	40	Caucasian	0			Yes			1	1	2	59
phchp365	phchp365v1	MDD	M	59	African American	2			Yes	Yes	Yes	5	3	8	36	4	73	7	0.0119048	588
phchp366	phchp366v1	SZ	M	56	Caucasian	2			Yes	Yes	Yes	2	1	3	81	0	365	0	0	549
phchp367	phchp367v1	BP	M	48	Caucasian	8		Severe Clinical Pain				5	5	10	23
phchp367	phchp367v2	BP	M	49	Caucasian	7						5		5	20
phchp368	phchp368v1	MDD	F	43	Caucasian	6			Yes	Yes	Yes	4	3	7	16	0	365	0	0	504
phchp368	phchp368v2	MDD	F	44	Caucasian	6			Yes		Yes	5	4	9	9	0		0	0	161

## Sheet: AP and DE Discovery
DE	DE Change	DEscores	DE Percent	DE Internal Score	AP	AP Change	APscores	AP Percent	AP Internal Score	DE AP Overlap	>=33% in at least one analysis
216444_at	D	-22.5	0.714286	4	216444_at	D	-29	1	6	Overlap	Significant					Venn	Overlap	AP	DE
210703_at	I	1	0.031746	0	210703_at	I	31	1	6	Zero Overlap	Significant					Overall	599	2283	10334	13216
236913_at	D	-15	0.47619	2	236913_at	D	-28	0.965517	6	Overlap	Significant					I	440	1789	4426	6655
1553193_at	I	11	0.349206	2	1553193_at	I	29.5	0.951613	6	Overlap	Significant					D	159	494	5908	6561
242150_at	I	3	0.0952381	0	242150_at	I	29.5	0.951613	6	Zero Overlap	Significant					Sum	599	2283	10334	13216
244259_s_at	I	2	0.0634921	0	244259_s_at	I	29.5	0.951613	6	Zero Overlap	Significant						TRUE	TRUE	TRUE	TRUE
234739_at	I	13.5	0.428571	2	234739_at	I	29	0.935484	6	Overlap	Significant
1561067_at	I	2	0.0634921	0	1561067_at	I	28	0.903226	6	Zero Overlap	Significant
1555826_at	I	4.5	0.142857	0	1555826_at	I	27.5	0.887097	6	Zero Overlap	Significant
206199_at	D	-4.5	0.142857	0	206199_at	I	27.5	0.887097	6	Zero Overlap	Significant
241581_at	D	-4	0.126984	0	241581_at	I	27.5	0.887097	6	Zero Overlap	Significant
1553869_at	D	-10	0.31746	0	1553869_at	D	-25	0.862069	6	Zero Overlap	Significant
203790_s_at	I	18	0.571429	4	203790_s_at	I	26.5	0.854839	6	Overlap	Significant
242895_x_at	I	8	0.253968	0	242895_x_at	I	26.5	0.854839	6	Zero Overlap	Significant
209758_s_at	I	1	0.031746	0	209758_s_at	I	26.5	0.854839	6	Zero Overlap	Significant
206887_at	D	-10	0.31746	0	206887_at	I	26	0.83871	6	Zero Overlap	Significant
1556240_at	D	-6	0.190476	0	1556240_at	I	26	0.83871	6	Zero Overlap	Significant
228868_x_at	D	-1.5	0.047619	0	228868_x_at	I	26	0.83871	6	Zero Overlap	Significant
244714_at	D	-18	0.571429	4	244714_at	D	-24	0.827586	6	Overlap	Significant
1559697_a_at	I	3	0.0952381	0	1559697_a_at	D	-24	0.827586	6	Zero Overlap	Significant
239534_at	I	8.5	0.269841	0	239534_at	I	25.5	0.822581	6	Zero Overlap	Significant
204144_s_at	D	-8	0.253968	0	204144_s_at	I	25.5	0.822581	6	Zero Overlap	Significant
1555898_at	I	4.5	0.142857	0	1555898_at	I	25.5	0.822581	6	Zero Overlap	Significant
235719_at	0	0	0	0	235719_at	I	25.5	0.822581	6	Zero Overlap	Significant
240701_at	D	-15.5	0.492063	2	240701_at	D	-23.5	0.810345	6	Overlap	Significant
221706_s_at	I	14.5	0.460317	2	221706_s_at	I	25	0.806452	6	Overlap	Significant
1563283_at	I	10.5	0.333333	2	1563283_at	I	25	0.806452	6	Overlap	Significant
206648_at	I	8	0.253968	0	206648_at	I	25	0.806452	6	Zero Overlap	Significant
1564344_at	I	4	0.126984	0	1564344_at	I	25	0.806452	6	Zero Overlap	Significant
1569448_at	D	-1.5	0.047619	0	1569448_at	I	25	0.806452	6	Zero Overlap	Significant
206998_x_at	I	5.5	0.174603	0	206998_x_at	D	-23	0.793103	4	Zero Overlap	Significant
220134_x_at	I	17	0.539683	4	220134_x_at	I	24.5	0.790323	4	Overlap	Significant
232792_at	I	12	0.380952	2	232792_at	I	24.5	0.790323	4	Overlap	Significant
1553711_a_at	I	11.5	0.365079	2	1553711_a_at	I	24.5	0.790323	4	Overlap	Significant
1554538_at	I	8.5	0.269841	0	1554538_at	I	24.5	0.790323	4	Zero Overlap	Significant
224968_at	I	7.5	0.238095	0	224968_at	I	24.5	0.790323	4	Zero Overlap	Significant
221754_s_at	I	5	0.15873	0	221754_s_at	I	24.5	0.790323	4	Zero Overlap	Significant
1559347_at	D	-2	0.0634921	0	1559347_at	I	24.5	0.790323	4	Zero Overlap	Significant
239872_at	D	-16	0.507937	4	239872_at	D	-22.5	0.775862	4	Overlap	Significant
1561448_at	D	-11	0.349206	2	1561448_at	D	-22.5	0.775862	4	Overlap	Significant
1558697_a_at	D	-3.5	0.111111	0	1558697_a_at	D	-22.5	0.775862	4	Zero Overlap	Significant
234681_s_at	I	7	0.222222	0	234681_s_at	I	24	0.774194	4	Zero Overlap	Significant
244722_at	I	2.5	0.0793651	0	244722_at	I	24	0.774194	4	Zero Overlap	Significant
218430_s_at	I	1	0.031746	0	218430_s_at	I	24	0.774194	4	Zero Overlap	Significant
1566183_at	D	-9.5	0.301587	0	1566183_at	I	23.5	0.758065	4	Zero Overlap	Significant
1559745_at	I	6.5	0.206349	0	1559745_at	I	23.5	0.758065	4	Zero Overlap	Significant
227106_at	D	-3	0.0952381	0	227106_at	I	23.5	0.758065	4	Zero Overlap	Significant
218624_s_at	D	-2	0.0634921	0	218624_s_at	I	23.5	0.758065	4	Zero Overlap	Significant
220287_at	I	1.5	0.047619	0	220287_at	I	23.5	0.758065	4	Zero Overlap	Significant
239777_at	D	-1	0.031746	0	239777_at	I	23.5	0.758065	4	Zero Overlap	Significant
208999_at	I	17.5	0.555556	4	208999_at	I	23	0.741935	4	Overlap	Significant
203130_s_at	I	14	0.444444	2	203130_s_at	I	23	0.741935	4	Overlap	Significant
225854_x_at	D	-8.5	0.269841	0	225854_x_at	I	23	0.741935	4	Zero Overlap	Significant
230171_at	D	-2.5	0.0793651	0	230171_at	I	23	0.741935	4	Zero Overlap	Significant
34689_at	I	1	0.031746	0	34689_at	I	23	0.741935	4	Zero Overlap	Significant
222094_at	D	-20	0.634921	4	222094_at	D	-21.5	0.741379	4	Overlap	Significant
1566956_at	D	-4	0.126984	0	1566956_at	D	-21.5	0.741379	4	Zero Overlap	Significant
1559675_at	D	-3	0.0952381	0	1559675_at	D	-21.5	0.741379	4	Zero Overlap	Significant
232584_at	I	17.5	0.555556	4	232584_at	I	22.5	0.725806	4	Overlap	Significant
226770_at	I	15	0.47619	2	226770_at	I	22.5	0.725806	4	Overlap	Significant
235762_at	I	9.5	0.301587	0	235762_at	I	22.5	0.725806	4	Zero Overlap	Significant
205556_at	D	-8	0.253968	0	205556_at	I	22.5	0.725806	4	Zero Overlap	Significant
205107_s_at	I	7	0.222222	0	205107_s_at	I	22.5	0.725806	4	Zero Overlap	Significant
214277_at	I	12.5	0.396825	2	214277_at	I	22	0.709677	4	Overlap	Significant
230718_at	I	7.5	0.238095	0	230718_at	I	22	0.709677	4	Zero Overlap	Significant
241933_at	I	5.5	0.174603	0	241933_at	I	22	0.709677	4	Zero Overlap	Significant
242779_at	I	5	0.15873	0	242779_at	I	22	0.709677	4	Zero Overlap	Significant
231493_at	I	4	0.126984	0	231493_at	I	22	0.709677	4	Zero Overlap	Significant
1562058_at	D	-2	0.0634921	0	1562058_at	I	22	0.709677	4	Zero Overlap	Significant
1563975_at	I	1	0.031746	0	1563975_at	I	22	0.709677	4	Zero Overlap	Significant
239718_at	D	-3.5	0.111111	0	239718_at	D	-20.5	0.706897	4	Zero Overlap	Significant
226569_s_at	D	-3	0.0952381	0	226569_s_at	D	-20.5	0.706897	4	Zero Overlap	Significant
230534_at	I	23	0.730159	4	230534_at	I	21.5	0.693548	4	Overlap	Significant
210820_x_at	I	18.5	0.587302	4	210820_x_at	I	21.5	0.693548	4	Overlap	Significant
242572_at	I	16.5	0.52381	4	242572_at	I	21.5	0.693548	4	Overlap	Significant
214669_x_at	I	9.5	0.301587	0	214669_x_at	I	21.5	0.693548	4	Zero Overlap	Significant
228112_at	D	-9.5	0.301587	0	228112_at	I	21.5	0.693548	4	Zero Overlap	Significant
240552_at	D	-9.5	0.301587	0	240552_at	I	21.5	0.693548	4	Zero Overlap	Significant
240230_s_at	I	8.5	0.269841	0	240230_s_at	I	21.5	0.693548	4	Zero Overlap	Significant
219023_at	I	7.5	0.238095	0	219023_at	I	21.5	0.693548	4	Zero Overlap	Significant
221709_s_at	I	5.5	0.174603	0	221709_s_at	I	21.5	0.693548	4	Zero Overlap	Significant
218800_at	I	4.5	0.142857	0	218800_at	I	21.5	0.693548	4	Zero Overlap	Significant
1562236_at	I	3	0.0952381	0	1562236_at	I	21.5	0.693548	4	Zero Overlap	Significant
229440_at	D	-19.5	0.619048	4	229440_at	D	-20	0.689655	4	Overlap	Significant
207550_at	D	-8	0.253968	0	207550_at	D	-20	0.689655	4	Zero Overlap	Significant
216680_s_at	D	-6	0.190476	0	216680_s_at	D	-20	0.689655	4	Zero Overlap	Significant
226103_at	I	3.5	0.111111	0	226103_at	D	-20	0.689655	4	Zero Overlap	Significant
222149_x_at	I	2.5	0.0793651	0	222149_x_at	D	-20	0.689655	4	Zero Overlap	Significant
230724_s_at	I	13	0.412698	2	230724_s_at	I	21	0.677419	4	Overlap	Significant
235007_at	I	11	0.349206	2	235007_at	I	21	0.677419	4	Overlap	Significant
227511_at	I	8.5	0.269841	0	227511_at	I	21	0.677419	4	Zero Overlap	Significant
209805_at	I	7.5	0.238095	0	209805_at	I	21	0.677419	4	Zero Overlap	Significant
228717_at	I	6	0.190476	0	228717_at	I	21	0.677419	4	Zero Overlap	Significant
210365_at	I	5	0.15873	0	210365_at	I	21	0.677419	4	Zero Overlap	Significant
222765_x_at	I	4.5	0.142857	0	222765_x_at	I	21	0.677419	4	Zero Overlap	Significant
226549_at	I	4	0.126984	0	226549_at	I	21	0.677419	4	Zero Overlap	Significant
226037_s_at	I	2.5	0.0793651	0	226037_s_at	I	21	0.677419	4	Zero Overlap	Significant
237131_at	D	-2.5	0.0793651	0	237131_at	I	21	0.677419	4	Zero Overlap	Significant
238599_at	I	2.5	0.0793651	0	238599_at	I	21	0.677419	4	Zero Overlap	Significant
1569786_at	I	2	0.0634921	0	1569786_at	I	21	0.677419	4	Zero Overlap	Significant
211540_s_at	0	0	0	0	211540_s_at	I	21	0.677419	4	Zero Overlap	Significant
233428_at	D	-20	0.634921	4	233428_at	D	-19.5	0.672414	4	Overlap	Significant
220696_at	D	-16	0.507937	4	220696_at	D	-19.5	0.672414	4	Overlap	Significant
238193_at	D	-11.5	0.365079	2	238193_at	D	-19.5	0.672414	4	Overlap	Significant
241635_at	D	-10	0.31746	0	241635_at	D	-19.5	0.672414	4	Zero Overlap	Significant
240709_at	D	-7.5	0.238095	0	240709_at	D	-19.5	0.672414	4	Zero Overlap	Significant
241853_at	D	-6.5	0.206349	0	241853_at	D	-19.5	0.672414	4	Zero Overlap	Significant
218844_at	I	10	0.31746	0	218844_at	I	20.5	0.66129	4	Zero Overlap	Significant
229488_at	I	10	0.31746	0	229488_at	I	20.5	0.66129	4	Zero Overlap	Significant
242519_at	I	7	0.222222	0	242519_at	I	20.5	0.66129	4	Zero Overlap	Significant
240643_at	I	4	0.126984	0	240643_at	I	20.5	0.66129	4	Zero Overlap	Significant
1559057_at	I	3.5	0.111111	0	1559057_at	I	20.5	0.66129	4	Zero Overlap	Significant
244324_at	I	3	0.0952381	0	244324_at	I	20.5	0.66129	4	Zero Overlap	Significant
217269_s_at	D	-20	0.634921	4	217269_s_at	D	-19	0.655172	4	Overlap	Significant
232962_x_at	D	-8	0.253968	0	232962_x_at	D	-19	0.655172	4	Zero Overlap	Significant
1555063_at	D	-5.5	0.174603	0	1555063_at	D	-19	0.655172	4	Zero Overlap	Significant
201242_s_at	I	5	0.15873	0	201242_s_at	D	-19	0.655172	4	Zero Overlap	Significant
225126_at	I	20.5	0.650794	4	225126_at	I	20	0.645161	4	Overlap	Significant
203683_s_at	I	10.5	0.333333	2	203683_s_at	I	20	0.645161	4	Overlap	Significant
244623_at	I	10	0.31746	0	244623_at	I	20	0.645161	4	Zero Overlap	Significant
240114_s_at	D	-8.5	0.269841	0	240114_s_at	I	20	0.645161	4	Zero Overlap	Significant
1555073_at	I	7.5	0.238095	0	1555073_at	I	20	0.645161	4	Zero Overlap	Significant
1568923_at	D	-7.5	0.238095	0	1568923_at	I	20	0.645161	4	Zero Overlap	Significant
226864_at	I	7	0.222222	0	226864_at	I	20	0.645161	4	Zero Overlap	Significant
1554098_at	D	-6.5	0.206349	0	1554098_at	I	20	0.645161	4	Zero Overlap	Significant
212171_x_at	I	6.5	0.206349	0	212171_x_at	I	20	0.645161	4	Zero Overlap	Significant
219427_at	D	-6	0.190476	0	219427_at	I	20	0.645161	4	Zero Overlap	Significant
239452_at	D	-6	0.190476	0	239452_at	I	20	0.645161	4	Zero Overlap	Significant
239137_x_at	D	-5.5	0.174603	0	239137_x_at	I	20	0.645161	4	Zero Overlap	Significant
210811_s_at	I	4.5	0.142857	0	210811_s_at	I	20	0.645161	4	Zero Overlap	Significant
233284_at	I	4.5	0.142857	0	233284_at	I	20	0.645161	4	Zero Overlap	Significant
236210_at	I	3.5	0.111111	0	236210_at	I	20	0.645161	4	Zero Overlap	Significant
237946_at	D	-3.5	0.111111	0	237946_at	I	20	0.645161	4	Zero Overlap	Significant
205002_at	I	3	0.0952381	0	205002_at	I	20	0.645161	4	Zero Overlap	Significant
1562915_at	D	-2.5	0.0793651	0	1562915_at	I	20	0.645161	4	Zero Overlap	Significant
234459_at	D	-2.5	0.0793651	0	234459_at	I	20	0.645161	4	Zero Overlap	Significant
242227_at	I	2.5	0.0793651	0	242227_at	I	20	0.645161	4	Zero Overlap	Significant
229134_at	D	-2	0.0634921	0	229134_at	I	20	0.645161	4	Zero Overlap	Significant
233655_s_at	I	2	0.0634921	0	233655_s_at	I	20	0.645161	4	Zero Overlap	Significant
237334_at	I	2	0.0634921	0	237334_at	I	20	0.645161	4	Zero Overlap	Significant
234968_at	D	-1.5	0.047619	0	234968_at	I	20	0.645161	4	Zero Overlap	Significant
206239_s_at	0	0	0	0	206239_s_at	I	20	0.645161	4	Zero Overlap	Significant
233208_x_at	0	0	0	0	233208_x_at	I	20	0.645161	4	Zero Overlap	Significant
244225_x_at	D	-7	0.222222	0	244225_x_at	D	-18.5	0.637931	4	Zero Overlap	Significant
224088_at	D	-1	0.031746	0	224088_at	D	-18.5	0.637931	4	Zero Overlap	Significant
236411_at	I	15	0.47619	2	236411_at	I	19.5	0.629032	4	Overlap	Significant
236862_at	I	15	0.47619	2	236862_at	I	19.5	0.629032	4	Overlap	Significant
208263_at	I	14.5	0.460317	2	208263_at	I	19.5	0.629032	4	Overlap	Significant
1557100_s_at	I	14	0.444444	2	1557100_s_at	I	19.5	0.629032	4	Overlap	Significant
242639_at	I	11.5	0.365079	2	242639_at	I	19.5	0.629032	4	Overlap	Significant
1566608_at	I	10.5	0.333333	2	1566608_at	I	19.5	0.629032	4	Overlap	Significant
214116_at	I	10	0.31746	0	214116_at	I	19.5	0.629032	4	Zero Overlap	Significant
239714_at	I	10	0.31746	0	239714_at	I	19.5	0.629032	4	Zero Overlap	Significant
203015_s_at	I	9.5	0.301587	0	203015_s_at	I	19.5	0.629032	4	Zero Overlap	Significant
215903_s_at	I	8.5	0.269841	0	215903_s_at	I	19.5	0.629032	4	Zero Overlap	Significant
220683_at	D	-8.5	0.269841	0	220683_at	I	19.5	0.629032	4	Zero Overlap	Significant
216521_s_at	I	8	0.253968	0	216521_s_at	I	19.5	0.629032	4	Zero Overlap	Significant
1555055_at	I	6	0.190476	0	1555055_at	I	19.5	0.629032	4	Zero Overlap	Significant
236518_at	I	5.5	0.174603	0	236518_at	I	19.5	0.629032	4	Zero Overlap	Significant
223588_at	I	4.5	0.142857	0	223588_at	I	19.5	0.629032	4	Zero Overlap	Significant
1552335_at	I	3.5	0.111111	0	1552335_at	I	19.5	0.629032	4	Zero Overlap	Significant
1555545_at	D	-2	0.0634921	0	1555545_at	I	19.5	0.629032	4	Zero Overlap	Significant
225280_x_at	D	-2	0.0634921	0	225280_x_at	I	19.5	0.629032	4	Zero Overlap	Significant
239806_at	I	2	0.0634921	0	239806_at	I	19.5	0.629032	4	Zero Overlap	Significant
203763_at	I	1	0.031746	0	203763_at	I	19.5	0.629032	4	Zero Overlap	Significant
222868_s_at	I	1	0.031746	0	222868_s_at	I	19.5	0.629032	4	Zero Overlap	Significant
1566695_at	I	0.5	0.015873	0	1566695_at	I	19.5	0.629032	4	Zero Overlap	Significant
237889_s_at	D	-19	0.603175	4	237889_s_at	D	-18	0.62069	4	Overlap	Significant
1563529_at	D	-13.5	0.428571	2	1563529_at	D	-18	0.62069	4	Overlap	Significant
223432_at	D	-10.5	0.333333	2	223432_at	D	-18	0.62069	4	Overlap	Significant
229421_s_at	D	-7	0.222222	0	229421_s_at	D	-18	0.62069	4	Zero Overlap	Significant
224836_at	D	-6.5	0.206349	0	224836_at	D	-18	0.62069	4	Zero Overlap	Significant
244794_at	I	6.5	0.206349	0	244794_at	D	-18	0.62069	4	Zero Overlap	Significant
1562257_x_at	I	5	0.15873	0	1562257_x_at	D	-18	0.62069	4	Zero Overlap	Significant
1561915_at	D	-4	0.126984	0	1561915_at	D	-18	0.62069	4	Zero Overlap	Significant
209646_x_at	D	-4	0.126984	0	209646_x_at	D	-18	0.62069	4	Zero Overlap	Significant
233696_at	D	-2	0.0634921	0	233696_at	D	-18	0.62069	4	Zero Overlap	Significant
219139_s_at	I	19.5	0.619048	4	219139_s_at	I	19	0.612903	4	Overlap	Significant
207315_at	I	18	0.571429	4	207315_at	I	19	0.612903	4	Overlap	Significant
203554_x_at	I	16.5	0.52381	4	203554_x_at	I	19	0.612903	4	Overlap	Significant
204880_at	I	12	0.380952	2	204880_at	I	19	0.612903	4	Overlap	Significant
228242_at	I	12	0.380952	2	228242_at	I	19	0.612903	4	Overlap	Significant
244047_at	I	12	0.380952	2	244047_at	I	19	0.612903	4	Overlap	Significant
215376_at	I	11.5	0.365079	2	215376_at	I	19	0.612903	4	Overlap	Significant
228764_s_at	I	10	0.31746	0	228764_s_at	I	19	0.612903	4	Zero Overlap	Significant
202559_x_at	I	9.5	0.301587	0	202559_x_at	I	19	0.612903	4	Zero Overlap	Significant
1552967_at	D	-9	0.285714	0	1552967_at	I	19	0.612903	4	Zero Overlap	Significant
1559922_at	I	9	0.285714	0	1559922_at	I	19	0.612903	4	Zero Overlap	Significant
1557117_at	D	-8.5	0.269841	0	1557117_at	I	19	0.612903	4	Zero Overlap	Significant
215986_at	I	8.5	0.269841	0	215986_at	I	19	0.612903	4	Zero Overlap	Significant
242602_x_at	D	-7	0.222222	0	242602_x_at	I	19	0.612903	4	Zero Overlap	Significant
1554143_a_at	I	6	0.190476	0	1554143_a_at	I	19	0.612903	4	Zero Overlap	Significant
238950_at	D	-6	0.190476	0	238950_at	I	19	0.612903	4	Zero Overlap	Significant
211810_s_at	I	5.5	0.174603	0	211810_s_at	I	19	0.612903	4	Zero Overlap	Significant
241754_at	I	4.5	0.142857	0	241754_at	I	19	0.612903	4	Zero Overlap	Significant
1554348_s_at	D	-3.5	0.111111	0	1554348_s_at	I	19	0.612903	4	Zero Overlap	Significant
232005_at	I	3.5	0.111111	0	232005_at	I	19	0.612903	4	Zero Overlap	Significant
1557726_at	I	3	0.0952381	0	1557726_at	I	19	0.612903	4	Zero Overlap	Significant
233321_x_at	D	-2	0.0634921	0	233321_x_at	I	19	0.612903	4	Zero Overlap	Significant
204958_at	I	1.5	0.047619	0	204958_at	I	19	0.612903	4	Zero Overlap	Significant
213788_s_at	I	1	0.031746	0	213788_s_at	I	19	0.612903	4	Zero Overlap	Significant
221442_at	D	-1	0.031746	0	221442_at	I	19	0.612903	4	Zero Overlap	Significant
1558592_at	D	-20	0.634921	4	1558592_at	D	-17.5	0.603448	4	Overlap	Significant
231259_s_at	D	-13.5	0.428571	2	231259_s_at	D	-17.5	0.603448	4	Overlap	Significant
1562476_at	D	-8	0.253968	0	1562476_at	D	-17.5	0.603448	4	Zero Overlap	Significant
222916_s_at	I	6	0.190476	0	222916_s_at	D	-17.5	0.603448	4	Zero Overlap	Significant
227204_at	D	-4.5	0.142857	0	227204_at	D	-17.5	0.603448	4	Zero Overlap	Significant
220277_at	I	4	0.126984	0	220277_at	D	-17.5	0.603448	4	Zero Overlap	Significant
238745_at	D	-4	0.126984	0	238745_at	D	-17.5	0.603448	4	Zero Overlap	Significant
232193_at	D	-1	0.031746	0	232193_at	D	-17.5	0.603448	4	Zero Overlap	Significant
1555632_at	I	17.5	0.555556	4	1555632_at	I	18.5	0.596774	4	Overlap	Significant
213685_at	I	16.5	0.52381	4	213685_at	I	18.5	0.596774	4	Overlap	Significant
224804_s_at	I	16	0.507937	4	224804_s_at	I	18.5	0.596774	4	Overlap	Significant
238692_at	I	9.5	0.301587	0	238692_at	I	18.5	0.596774	4	Zero Overlap	Significant
217193_x_at	D	-9	0.285714	0	217193_x_at	I	18.5	0.596774	4	Zero Overlap	Significant
1555881_s_at	D	-6	0.190476	0	1555881_s_at	I	18.5	0.596774	4	Zero Overlap	Significant
213186_at	I	6	0.190476	0	213186_at	I	18.5	0.596774	4	Zero Overlap	Significant
239954_at	D	-6	0.190476	0	239954_at	I	18.5	0.596774	4	Zero Overlap	Significant
220570_at	I	5.5	0.174603	0	220570_at	I	18.5	0.596774	4	Zero Overlap	Significant
241984_at	D	-5.5	0.174603	0	241984_at	I	18.5	0.596774	4	Zero Overlap	Significant
222475_at	D	-4.5	0.142857	0	222475_at	I	18.5	0.596774	4	Zero Overlap	Significant
214963_at	I	3.5	0.111111	0	214963_at	I	18.5	0.596774	4	Zero Overlap	Significant
217607_x_at	D	-3.5	0.111111	0	217607_x_at	I	18.5	0.596774	4	Zero Overlap	Significant
218630_at	I	3.5	0.111111	0	218630_at	I	18.5	0.596774	4	Zero Overlap	Significant
235539_at	I	3.5	0.111111	0	235539_at	I	18.5	0.596774	4	Zero Overlap	Significant
219901_at	I	3	0.0952381	0	219901_at	I	18.5	0.596774	4	Zero Overlap	Significant
209636_at	D	-2.5	0.0793651	0	209636_at	I	18.5	0.596774	4	Zero Overlap	Significant
232562_at	I	2.5	0.0793651	0	232562_at	I	18.5	0.596774	4	Zero Overlap	Significant
1556414_at	I	1.5	0.047619	0	1556414_at	I	18.5	0.596774	4	Zero Overlap	Significant
244009_at	I	1.5	0.047619	0	244009_at	I	18.5	0.596774	4	Zero Overlap	Significant
214114_x_at	I	1	0.031746	0	214114_x_at	I	18.5	0.596774	4	Zero Overlap	Significant
214969_at	D	-1	0.031746	0	214969_at	I	18.5	0.596774	4	Zero Overlap	Significant
216069_at	D	-1	0.031746	0	216069_at	I	18.5	0.596774	4	Zero Overlap	Significant
225211_at	D	-1	0.031746	0	225211_at	I	18.5	0.596774	4	Zero Overlap	Significant
1558522_at	D	-0.5	0.015873	0	1558522_at	I	18.5	0.596774	4	Zero Overlap	Significant
216248_s_at	D	-0.5	0.015873	0	216248_s_at	I	18.5	0.596774	4	Zero Overlap	Significant
215860_at	D	-28	0.888889	6	215860_at	D	-17	0.586207	4	Overlap	Significant
207289_at	D	-15	0.47619	2	207289_at	D	-17	0.586207	4	Overlap	Significant
1564299_at	D	-14.5	0.460317	2	1564299_at	D	-17	0.586207	4	Overlap	Significant
210040_at	D	-14	0.444444	2	210040_at	D	-17	0.586207	4	Overlap	Significant
215585_at	D	-9	0.285714	0	215585_at	D	-17	0.586207	4	Zero Overlap	Significant
1566761_a_at	D	-8	0.253968	0	1566761_a_at	D	-17	0.586207	4	Zero Overlap	Significant
241409_at	D	-7.5	0.238095	0	241409_at	D	-17	0.586207	4	Zero Overlap	Significant
228623_at	I	6.5	0.206349	0	228623_at	D	-17	0.586207	4	Zero Overlap	Significant
1556420_s_at	I	6	0.190476	0	1556420_s_at	D	-17	0.586207	4	Zero Overlap	Significant
222155_s_at	I	4.5	0.142857	0	222155_s_at	D	-17	0.586207	4	Zero Overlap	Significant
1562764_at	D	-3.5	0.111111	0	1562764_at	D	-17	0.586207	4	Zero Overlap	Significant
1560316_s_at	D	-3	0.0952381	0	1560316_s_at	D	-17	0.586207	4	Zero Overlap	Significant
1553562_at	D	-0.5	0.015873	0	1553562_at	D	-17	0.586207	4	Zero Overlap	Significant
243093_at	D	-0.5	0.015873	0	243093_at	D	-17	0.586207	4	Zero Overlap	Significant
203467_at	I	20	0.634921	4	203467_at	I	18	0.580645	4	Overlap	Significant
218884_s_at	I	19.5	0.619048	4	218884_s_at	I	18	0.580645	4	Overlap	Significant
207826_s_at	I	17	0.539683	4	207826_s_at	I	18	0.580645	4	Overlap	Significant
237105_at	I	15	0.47619	2	237105_at	I	18	0.580645	4	Overlap	Significant
223481_s_at	I	13.5	0.428571	2	223481_s_at	I	18	0.580645	4	Overlap	Significant
237917_at	I	13.5	0.428571	2	237917_at	I	18	0.580645	4	Overlap	Significant
228529_at	I	13	0.412698	2	228529_at	I	18	0.580645	4	Overlap	Significant
213842_x_at	I	12.5	0.396825	2	213842_x_at	I	18	0.580645	4	Overlap	Significant
212348_s_at	I	9	0.285714	0	212348_s_at	I	18	0.580645	4	Zero Overlap	Significant
226791_at	I	9	0.285714	0	226791_at	I	18	0.580645	4	Zero Overlap	Significant
219272_at	D	-8.5	0.269841	0	219272_at	I	18	0.580645	4	Zero Overlap	Significant
225805_at	I	8.5	0.269841	0	225805_at	I	18	0.580645	4	Zero Overlap	Significant
236347_at	I	8	0.253968	0	236347_at	I	18	0.580645	4	Zero Overlap	Significant
219233_s_at	I	7.5	0.238095	0	219233_s_at	I	18	0.580645	4	Zero Overlap	Significant
1553797_a_at	I	7	0.222222	0	1553797_a_at	I	18	0.580645	4	Zero Overlap	Significant
232945_at	I	7	0.222222	0	232945_at	I	18	0.580645	4	Zero Overlap	Significant
234634_at	D	-6.5	0.206349	0	234634_at	I	18	0.580645	4	Zero Overlap	Significant
241778_at	D	-6.5	0.206349	0	241778_at	I	18	0.580645	4	Zero Overlap	Significant
1554176_a_at	I	5.5	0.174603	0	1554176_a_at	I	18	0.580645	4	Zero Overlap	Significant
1562727_at	I	5.5	0.174603	0	1562727_at	I	18	0.580645	4	Zero Overlap	Significant
215189_at	D	-5	0.15873	0	215189_at	I	18	0.580645	4	Zero Overlap	Significant
218159_at	I	5	0.15873	0	218159_at	I	18	0.580645	4	Zero Overlap	Significant
228847_at	D	-5	0.15873	0	228847_at	I	18	0.580645	4	Zero Overlap	Significant
241498_at	D	-5	0.15873	0	241498_at	I	18	0.580645	4	Zero Overlap	Significant
223260_s_at	I	4.5	0.142857	0	223260_s_at	I	18	0.580645	4	Zero Overlap	Significant
228539_at	I	4.5	0.142857	0	228539_at	I	18	0.580645	4	Zero Overlap	Significant
232322_x_at	D	-4.5	0.142857	0	232322_x_at	I	18	0.580645	4	Zero Overlap	Significant
240137_at	I	4.5	0.142857	0	240137_at	I	18	0.580645	4	Zero Overlap	Significant
241582_at	I	4.5	0.142857	0	241582_at	I	18	0.580645	4	Zero Overlap	Significant
1556125_at	D	-4	0.126984	0	1556125_at	I	18	0.580645	4	Zero Overlap	Significant
1560639_at	D	-3.5	0.111111	0	1560639_at	I	18	0.580645	4	Zero Overlap	Significant
239783_at	I	3.5	0.111111	0	239783_at	I	18	0.580645	4	Zero Overlap	Significant
204437_s_at	I	3	0.0952381	0	204437_s_at	I	18	0.580645	4	Zero Overlap	Significant
237210_at	I	2.5	0.0793651	0	237210_at	I	18	0.580645	4	Zero Overlap	Significant
237738_at	D	-2.5	0.0793651	0	237738_at	I	18	0.580645	4	Zero Overlap	Significant
215407_s_at	I	2	0.0634921	0	215407_s_at	I	18	0.580645	4	Zero Overlap	Significant
235694_at	D	-2	0.0634921	0	235694_at	I	18	0.580645	4	Zero Overlap	Significant
204962_s_at	I	1.5	0.047619	0	204962_s_at	I	18	0.580645	4	Zero Overlap	Significant
1558053_s_at	D	-1	0.031746	0	1558053_s_at	I	18	0.580645	4	Zero Overlap	Significant
222295_x_at	D	-1	0.031746	0	222295_x_at	I	18	0.580645	4	Zero Overlap	Significant
233429_at	D	-0.5	0.015873	0	233429_at	I	18	0.580645	4	Zero Overlap	Significant
244250_at	D	-0.5	0.015873	0	244250_at	I	18	0.580645	4	Zero Overlap	Significant
236018_at	0	0	0	0	236018_at	I	18	0.580645	4	Zero Overlap	Significant
215744_at	D	-21	0.666667	4	215744_at	D	-16.5	0.568966	4	Overlap	Significant
1569192_at	D	-11	0.349206	2	1569192_at	D	-16.5	0.568966	4	Overlap	Significant
210655_s_at	D	-11	0.349206	2	210655_s_at	D	-16.5	0.568966	4	Overlap	Significant
242379_at	D	-10.5	0.333333	2	242379_at	D	-16.5	0.568966	4	Overlap	Significant
241380_at	D	-9.5	0.301587	0	241380_at	D	-16.5	0.568966	4	Zero Overlap	Significant
1552737_s_at	I	9	0.285714	0	1552737_s_at	D	-16.5	0.568966	4	Zero Overlap	Significant
243660_at	D	-7	0.222222	0	243660_at	D	-16.5	0.568966	4	Zero Overlap	Significant
216600_x_at	I	6.5	0.206349	0	216600_x_at	D	-16.5	0.568966	4	Zero Overlap	Significant
244516_at	I	4	0.126984	0	244516_at	D	-16.5	0.568966	4	Zero Overlap	Significant
242059_at	D	-3	0.0952381	0	242059_at	D	-16.5	0.568966	4	Zero Overlap	Significant
1569806_at	D	-2.5	0.0793651	0	1569806_at	D	-16.5	0.568966	4	Zero Overlap	Significant
241237_at	D	-2.5	0.0793651	0	241237_at	D	-16.5	0.568966	4	Zero Overlap	Significant
1561499_at	D	-2	0.0634921	0	1561499_at	D	-16.5	0.568966	4	Zero Overlap	Significant
206540_at	I	1	0.031746	0	206540_at	D	-16.5	0.568966	4	Zero Overlap	Significant
210547_x_at	D	-1	0.031746	0	210547_x_at	D	-16.5	0.568966	4	Zero Overlap	Significant
1559469_s_at	0	0	0	0	1559469_s_at	D	-16.5	0.568966	4	Zero Overlap	Significant
1567288_at	0	0	0	0	1567288_at	D	-16.5	0.568966	4	Zero Overlap	Significant
201066_at	I	20.5	0.650794	4	201066_at	I	17.5	0.564516	4	Overlap	Significant
214760_at	I	20.5	0.650794	4	214760_at	I	17.5	0.564516	4	Overlap	Significant
202234_s_at	I	19	0.603175	4	202234_s_at	I	17.5	0.564516	4	Overlap	Significant
237389_at	I	16.5	0.52381	4	237389_at	I	17.5	0.564516	4	Overlap	Significant
233005_at	I	15	0.47619	2	233005_at	I	17.5	0.564516	4	Overlap	Significant
39548_at	I	15	0.47619	2	39548_at	I	17.5	0.564516	4	Overlap	Significant
210377_at	I	13.5	0.428571	2	210377_at	I	17.5	0.564516	4	Overlap	Significant
203450_at	I	13	0.412698	2	203450_at	I	17.5	0.564516	4	Overlap	Significant
219711_at	I	13	0.412698	2	219711_at	I	17.5	0.564516	4	Overlap	Significant
244614_at	I	13	0.412698	2	244614_at	I	17.5	0.564516	4	Overlap	Significant
204003_s_at	I	12.5	0.396825	2	204003_s_at	I	17.5	0.564516	4	Overlap	Significant
227293_at	I	12.5	0.396825	2	227293_at	I	17.5	0.564516	4	Overlap	Significant
244035_at	I	12.5	0.396825	2	244035_at	I	17.5	0.564516	4	Overlap	Significant
209470_s_at	I	11.5	0.365079	2	209470_s_at	I	17.5	0.564516	4	Overlap	Significant
212845_at	I	11.5	0.365079	2	212845_at	I	17.5	0.564516	4	Overlap	Significant
1555274_a_at	I	10.5	0.333333	2	1555274_a_at	I	17.5	0.564516	4	Overlap	Significant
229525_at	I	10	0.31746	0	229525_at	I	17.5	0.564516	4	Zero Overlap	Significant
235787_at	I	10	0.31746	0	235787_at	I	17.5	0.564516	4	Zero Overlap	Significant
240109_at	I	7	0.222222	0	240109_at	I	17.5	0.564516	4	Zero Overlap	Significant
1554063_at	I	6.5	0.206349	0	1554063_at	I	17.5	0.564516	4	Zero Overlap	Significant
215648_at	I	6.5	0.206349	0	215648_at	I	17.5	0.564516	4	Zero Overlap	Significant
232894_at	D	-6.5	0.206349	0	232894_at	I	17.5	0.564516	4	Zero Overlap	Significant
228706_s_at	D	-6	0.190476	0	228706_s_at	I	17.5	0.564516	4	Zero Overlap	Significant
1569172_a_at	I	5.5	0.174603	0	1569172_a_at	I	17.5	0.564516	4	Zero Overlap	Significant
240581_at	I	5.5	0.174603	0	240581_at	I	17.5	0.564516	4	Zero Overlap	Significant
203122_at	I	5	0.15873	0	203122_at	I	17.5	0.564516	4	Zero Overlap	Significant
232158_x_at	D	-5	0.15873	0	232158_x_at	I	17.5	0.564516	4	Zero Overlap	Significant
243576_at	I	5	0.15873	0	243576_at	I	17.5	0.564516	4	Zero Overlap	Significant
230096_at	D	-4.5	0.142857	0	230096_at	I	17.5	0.564516	4	Zero Overlap	Significant
230168_at	I	4	0.126984	0	230168_at	I	17.5	0.564516	4	Zero Overlap	Significant
1560763_at	D	-3.5	0.111111	0	1560763_at	I	17.5	0.564516	4	Zero Overlap	Significant
201283_s_at	I	3.5	0.111111	0	201283_s_at	I	17.5	0.564516	4	Zero Overlap	Significant
225812_at	I	3.5	0.111111	0	225812_at	I	17.5	0.564516	4	Zero Overlap	Significant
229418_at	D	-3	0.0952381	0	229418_at	I	17.5	0.564516	4	Zero Overlap	Significant
1564630_at	I	2.5	0.0793651	0	1564630_at	I	17.5	0.564516	4	Zero Overlap	Significant
220651_s_at	I	2.5	0.0793651	0	220651_s_at	I	17.5	0.564516	4	Zero Overlap	Significant
1559960_x_at	I	2	0.0634921	0	1559960_x_at	I	17.5	0.564516	4	Zero Overlap	Significant
1554771_at	D	-1.5	0.047619	0	1554771_at	I	17.5	0.564516	4	Zero Overlap	Significant
224976_at	D	-1.5	0.047619	0	224976_at	I	17.5	0.564516	4	Zero Overlap	Significant
242585_at	I	1.5	0.047619	0	242585_at	I	17.5	0.564516	4	Zero Overlap	Significant
243341_at	D	-1.5	0.047619	0	243341_at	I	17.5	0.564516	4	Zero Overlap	Significant
1560416_at	I	0.5	0.015873	0	1560416_at	I	17.5	0.564516	4	Zero Overlap	Significant
209436_at	I	0.5	0.015873	0	209436_at	I	17.5	0.564516	4	Zero Overlap	Significant
238271_x_at	D	-16	0.507937	4	238271_x_at	D	-16	0.551724	4	Overlap	Significant
202709_at	D	-15	0.47619	2	202709_at	D	-16	0.551724	4	Overlap	Significant
215144_at	D	-15	0.47619	2	215144_at	D	-16	0.551724	4	Overlap	Significant
1561180_at	D	-14.5	0.460317	2	1561180_at	D	-16	0.551724	4	Overlap	Significant
219944_at	D	-14	0.444444	2	219944_at	D	-16	0.551724	4	Overlap	Significant
207459_x_at	D	-13	0.412698	2	207459_x_at	D	-16	0.551724	4	Overlap	Significant
240621_at	D	-13	0.412698	2	240621_at	D	-16	0.551724	4	Overlap	Significant
202555_s_at	D	-12	0.380952	2	202555_s_at	D	-16	0.551724	4	Overlap	Significant
56748_at	D	-7.5	0.238095	0	56748_at	D	-16	0.551724	4	Zero Overlap	Significant
232059_at	D	-5.5	0.174603	0	232059_at	D	-16	0.551724	4	Zero Overlap	Significant
204624_at	I	4.5	0.142857	0	204624_at	D	-16	0.551724	4	Zero Overlap	Significant
222945_x_at	D	-4	0.126984	0	222945_x_at	D	-16	0.551724	4	Zero Overlap	Significant
212662_at	D	-3	0.0952381	0	212662_at	D	-16	0.551724	4	Zero Overlap	Significant
229945_at	D	-0.5	0.015873	0	229945_at	D	-16	0.551724	4	Zero Overlap	Significant
227166_at	I	29.5	0.936508	6	227166_at	I	17	0.548387	4	Overlap	Significant
1556697_at	I	19.5	0.619048	4	1556697_at	I	17	0.548387	4	Overlap	Significant
233400_at	I	18.5	0.587302	4	233400_at	I	17	0.548387	4	Overlap	Significant
202320_at	I	14	0.444444	2	202320_at	I	17	0.548387	4	Overlap	Significant
225420_at	I	13	0.412698	2	225420_at	I	17	0.548387	4	Overlap	Significant
1553696_s_at	I	11.5	0.365079	2	1553696_s_at	I	17	0.548387	4	Overlap	Significant
44065_at	I	11.5	0.365079	2	44065_at	I	17	0.548387	4	Overlap	Significant
202106_at	I	11	0.349206	2	202106_at	I	17	0.548387	4	Overlap	Significant
244033_at	I	11	0.349206	2	244033_at	I	17	0.548387	4	Overlap	Significant
211645_x_at	I	10	0.31746	0	211645_x_at	I	17	0.548387	4	Zero Overlap	Significant
224553_s_at	I	10	0.31746	0	224553_s_at	I	17	0.548387	4	Zero Overlap	Significant
200928_s_at	I	9.5	0.301587	0	200928_s_at	I	17	0.548387	4	Zero Overlap	Significant
228362_s_at	I	9.5	0.301587	0	228362_s_at	I	17	0.548387	4	Zero Overlap	Significant
233780_at	I	9.5	0.301587	0	233780_at	I	17	0.548387	4	Zero Overlap	Significant
204346_s_at	I	9	0.285714	0	204346_s_at	I	17	0.548387	4	Zero Overlap	Significant
230738_at	I	9	0.285714	0	230738_at	I	17	0.548387	4	Zero Overlap	Significant
1555775_a_at	D	-8	0.253968	0	1555775_a_at	I	17	0.548387	4	Zero Overlap	Significant
225489_at	I	7.5	0.238095	0	225489_at	I	17	0.548387	4	Zero Overlap	Significant
218642_s_at	I	7	0.222222	0	218642_s_at	I	17	0.548387	4	Zero Overlap	Significant
241808_at	I	7	0.222222	0	241808_at	I	17	0.548387	4	Zero Overlap	Significant
227712_at	I	6.5	0.206349	0	227712_at	I	17	0.548387	4	Zero Overlap	Significant
1557620_a_at	D	-6	0.190476	0	1557620_a_at	I	17	0.548387	4	Zero Overlap	Significant
206495_s_at	I	6	0.190476	0	206495_s_at	I	17	0.548387	4	Zero Overlap	Significant
215747_s_at	D	-6	0.190476	0	215747_s_at	I	17	0.548387	4	Zero Overlap	Significant
1564369_at	D	-5.5	0.174603	0	1564369_at	I	17	0.548387	4	Zero Overlap	Significant
244703_x_at	I	5.5	0.174603	0	244703_x_at	I	17	0.548387	4	Zero Overlap	Significant
227079_at	D	-5	0.15873	0	227079_at	I	17	0.548387	4	Zero Overlap	Significant
1554910_at	I	4	0.126984	0	1554910_at	I	17	0.548387	4	Zero Overlap	Significant
205139_s_at	I	4	0.126984	0	205139_s_at	I	17	0.548387	4	Zero Overlap	Significant
210304_at	I	4	0.126984	0	210304_at	I	17	0.548387	4	Zero Overlap	Significant
215070_x_at	D	-4	0.126984	0	215070_x_at	I	17	0.548387	4	Zero Overlap	Significant
217322_x_at	D	-4	0.126984	0	217322_x_at	I	17	0.548387	4	Zero Overlap	Significant
220250_at	D	-4	0.126984	0	220250_at	I	17	0.548387	4	Zero Overlap	Significant
231011_at	I	4	0.126984	0	231011_at	I	17	0.548387	4	Zero Overlap	Significant
209168_at	D	-3.5	0.111111	0	209168_at	I	17	0.548387	4	Zero Overlap	Significant
236278_at	I	3.5	0.111111	0	236278_at	I	17	0.548387	4	Zero Overlap	Significant
233832_at	I	3	0.0952381	0	233832_at	I	17	0.548387	4	Zero Overlap	Significant
205801_s_at	I	2.5	0.0793651	0	205801_s_at	I	17	0.548387	4	Zero Overlap	Significant
210812_at	I	2.5	0.0793651	0	210812_at	I	17	0.548387	4	Zero Overlap	Significant
214457_at	I	2.5	0.0793651	0	214457_at	I	17	0.548387	4	Zero Overlap	Significant
235183_at	D	-2.5	0.0793651	0	235183_at	I	17	0.548387	4	Zero Overlap	Significant
220784_s_at	I	2	0.0634921	0	220784_s_at	I	17	0.548387	4	Zero Overlap	Significant
222524_s_at	I	2	0.0634921	0	222524_s_at	I	17	0.548387	4	Zero Overlap	Significant
1554311_a_at	I	1.5	0.047619	0	1554311_a_at	I	17	0.548387	4	Zero Overlap	Significant
210073_at	I	1	0.031746	0	210073_at	I	17	0.548387	4	Zero Overlap	Significant
1556725_a_at	I	0.5	0.015873	0	1556725_a_at	I	17	0.548387	4	Zero Overlap	Significant
211516_at	D	-0.5	0.015873	0	211516_at	I	17	0.548387	4	Zero Overlap	Significant
225767_at	I	0.5	0.015873	0	225767_at	I	17	0.548387	4	Zero Overlap	Significant
226004_at	D	-0.5	0.015873	0	226004_at	I	17	0.548387	4	Zero Overlap	Significant
230169_at	0	0	0	0	230169_at	I	17	0.548387	4	Zero Overlap	Significant
239207_at	0	0	0	0	239207_at	I	17	0.548387	4	Zero Overlap	Significant
52005_at	0	0	0	0	52005_at	I	17	0.548387	4	Zero Overlap	Significant
240599_x_at	D	-29	0.920635	6	240599_x_at	D	-15.5	0.534483	4	Overlap	Significant
240457_at	D	-17.5	0.555556	4	240457_at	D	-15.5	0.534483	4	Overlap	Significant
1568606_at	D	-14	0.444444	2	1568606_at	D	-15.5	0.534483	4	Overlap	Significant
240783_at	D	-9.5	0.301587	0	240783_at	D	-15.5	0.534483	4	Zero Overlap	Significant
236762_at	D	-8	0.253968	0	236762_at	D	-15.5	0.534483	4	Zero Overlap	Significant
233236_at	D	-7	0.222222	0	233236_at	D	-15.5	0.534483	4	Zero Overlap	Significant
243025_at	I	6.5	0.206349	0	243025_at	D	-15.5	0.534483	4	Zero Overlap	Significant
213936_x_at	D	-4	0.126984	0	213936_x_at	D	-15.5	0.534483	4	Zero Overlap	Significant
222211_x_at	D	-3.5	0.111111	0	222211_x_at	D	-15.5	0.534483	4	Zero Overlap	Significant
222925_at	D	-3	0.0952381	0	222925_at	D	-15.5	0.534483	4	Zero Overlap	Significant
1559606_at	D	-1	0.031746	0	1559606_at	D	-15.5	0.534483	4	Zero Overlap	Significant
201125_s_at	0	0	0	0	201125_s_at	D	-15.5	0.534483	4	Zero Overlap	Significant
233007_at	0	0	0	0	233007_at	D	-15.5	0.534483	4	Zero Overlap	Significant
57703_at	I	23	0.730159	4	57703_at	I	16.5	0.532258	4	Overlap	Significant
225279_s_at	I	20.5	0.650794	4	225279_s_at	I	16.5	0.532258	4	Overlap	Significant
242157_at	I	18	0.571429	4	242157_at	I	16.5	0.532258	4	Overlap	Significant
222276_at	I	17.5	0.555556	4	222276_at	I	16.5	0.532258	4	Overlap	Significant
227212_s_at	I	17.5	0.555556	4	227212_s_at	I	16.5	0.532258	4	Overlap	Significant
219131_at	I	16	0.507937	4	219131_at	I	16.5	0.532258	4	Overlap	Significant
227279_at	I	16	0.507937	4	227279_at	I	16.5	0.532258	4	Overlap	Significant
220444_at	I	15	0.47619	2	220444_at	I	16.5	0.532258	4	Overlap	Significant
1556319_at	I	13	0.412698	2	1556319_at	I	16.5	0.532258	4	Overlap	Significant
222672_at	I	13	0.412698	2	222672_at	I	16.5	0.532258	4	Overlap	Significant
227994_x_at	I	11	0.349206	2	227994_x_at	I	16.5	0.532258	4	Overlap	Significant
237369_at	I	10.5	0.333333	2	237369_at	I	16.5	0.532258	4	Overlap	Significant
210429_at	I	9.5	0.301587	0	210429_at	I	16.5	0.532258	4	Zero Overlap	Significant
202564_x_at	I	9	0.285714	0	202564_x_at	I	16.5	0.532258	4	Zero Overlap	Significant
227273_at	I	9	0.285714	0	227273_at	I	16.5	0.532258	4	Zero Overlap	Significant
1554185_at	D	-8.5	0.269841	0	1554185_at	I	16.5	0.532258	4	Zero Overlap	Significant
227908_at	I	8.5	0.269841	0	227908_at	I	16.5	0.532258	4	Zero Overlap	Significant
219532_at	I	8	0.253968	0	219532_at	I	16.5	0.532258	4	Zero Overlap	Significant
220838_at	D	-7.5	0.238095	0	220838_at	I	16.5	0.532258	4	Zero Overlap	Significant
203759_at	D	-7	0.222222	0	203759_at	I	16.5	0.532258	4	Zero Overlap	Significant
238954_at	I	7	0.222222	0	238954_at	I	16.5	0.532258	4	Zero Overlap	Significant
1554906_a_at	I	6.5	0.206349	0	1554906_a_at	I	16.5	0.532258	4	Zero Overlap	Significant
1570251_at	I	6.5	0.206349	0	1570251_at	I	16.5	0.532258	4	Zero Overlap	Significant
223804_s_at	I	6.5	0.206349	0	223804_s_at	I	16.5	0.532258	4	Zero Overlap	Significant
1569449_a_at	D	-6	0.190476	0	1569449_a_at	I	16.5	0.532258	4	Zero Overlap	Significant
218938_at	I	6	0.190476	0	218938_at	I	16.5	0.532258	4	Zero Overlap	Significant
223109_at	I	6	0.190476	0	223109_at	I	16.5	0.532258	4	Zero Overlap	Significant
204069_at	I	5.5	0.174603	0	204069_at	I	16.5	0.532258	4	Zero Overlap	Significant
211532_x_at	I	5.5	0.174603	0	211532_x_at	I	16.5	0.532258	4	Zero Overlap	Significant
240795_at	D	-5.5	0.174603	0	240795_at	I	16.5	0.532258	4	Zero Overlap	Significant
203100_s_at	I	5	0.15873	0	203100_s_at	I	16.5	0.532258	4	Zero Overlap	Significant
203682_s_at	I	5	0.15873	0	203682_s_at	I	16.5	0.532258	4	Zero Overlap	Significant
202792_s_at	I	4.5	0.142857	0	202792_s_at	I	16.5	0.532258	4	Zero Overlap	Significant
242805_at	D	-4.5	0.142857	0	242805_at	I	16.5	0.532258	4	Zero Overlap	Significant
209709_s_at	I	4	0.126984	0	209709_s_at	I	16.5	0.532258	4	Zero Overlap	Significant
214197_s_at	D	-3.5	0.111111	0	214197_s_at	I	16.5	0.532258	4	Zero Overlap	Significant
227327_at	D	-3.5	0.111111	0	227327_at	I	16.5	0.532258	4	Zero Overlap	Significant
208047_s_at	D	-3	0.0952381	0	208047_s_at	I	16.5	0.532258	4	Zero Overlap	Significant
236937_at	I	2.5	0.0793651	0	236937_at	I	16.5	0.532258	4	Zero Overlap	Significant
238823_at	D	-2.5	0.0793651	0	238823_at	I	16.5	0.532258	4	Zero Overlap	Significant
1555097_a_at	D	-2	0.0634921	0	1555097_a_at	I	16.5	0.532258	4	Zero Overlap	Significant
212045_at	D	-2	0.0634921	0	212045_at	I	16.5	0.532258	4	Zero Overlap	Significant
238458_at	D	-2	0.0634921	0	238458_at	I	16.5	0.532258	4	Zero Overlap	Significant
1564231_at	D	-1.5	0.047619	0	1564231_at	I	16.5	0.532258	4	Zero Overlap	Significant
202152_x_at	I	1.5	0.047619	0	202152_x_at	I	16.5	0.532258	4	Zero Overlap	Significant
207524_at	D	-1.5	0.047619	0	207524_at	I	16.5	0.532258	4	Zero Overlap	Significant
231831_at	I	1.5	0.047619	0	231831_at	I	16.5	0.532258	4	Zero Overlap	Significant
235130_at	I	1	0.031746	0	235130_at	I	16.5	0.532258	4	Zero Overlap	Significant
37170_at	I	1	0.031746	0	37170_at	I	16.5	0.532258	4	Zero Overlap	Significant
205545_x_at	D	-0.5	0.015873	0	205545_x_at	I	16.5	0.532258	4	Zero Overlap	Significant
232537_x_at	D	-0.5	0.015873	0	232537_x_at	I	16.5	0.532258	4	Zero Overlap	Significant
212856_at	0	0	0	0	212856_at	I	16.5	0.532258	4	Zero Overlap	Significant
1555423_at	D	-25.5	0.809524	6	1555423_at	D	-15	0.517241	4	Overlap	Significant
213589_s_at	D	-21	0.666667	4	213589_s_at	D	-15	0.517241	4	Overlap	Significant
221063_x_at	D	-16	0.507937	4	221063_x_at	D	-15	0.517241	4	Overlap	Significant
230286_at	D	-15	0.47619	2	230286_at	D	-15	0.517241	4	Overlap	Significant
217206_at	D	-14	0.444444	2	217206_at	D	-15	0.517241	4	Overlap	Significant
202865_at	D	-13	0.412698	2	202865_at	D	-15	0.517241	4	Overlap	Significant
209365_s_at	D	-12.5	0.396825	2	209365_s_at	D	-15	0.517241	4	Overlap	Significant
233997_at	D	-12.5	0.396825	2	233997_at	D	-15	0.517241	4	Overlap	Significant
218418_s_at	D	-10	0.31746	0	218418_s_at	D	-15	0.517241	4	Zero Overlap	Significant
1560080_at	D	-7	0.222222	0	1560080_at	D	-15	0.517241	4	Zero Overlap	Significant
201115_at	I	6.5	0.206349	0	201115_at	D	-15	0.517241	4	Zero Overlap	Significant
210350_x_at	D	-5.5	0.174603	0	210350_x_at	D	-15	0.517241	4	Zero Overlap	Significant
205050_s_at	D	-5	0.15873	0	205050_s_at	D	-15	0.517241	4	Zero Overlap	Significant
1570065_at	I	4.5	0.142857	0	1570065_at	D	-15	0.517241	4	Zero Overlap	Significant
227719_at	D	-3	0.0952381	0	227719_at	D	-15	0.517241	4	Zero Overlap	Significant
1561615_s_at	D	-2	0.0634921	0	1561615_s_at	D	-15	0.517241	4	Zero Overlap	Significant
211052_s_at	D	-2	0.0634921	0	211052_s_at	D	-15	0.517241	4	Zero Overlap	Significant
205369_x_at	I	1.5	0.047619	0	205369_x_at	D	-15	0.517241	4	Zero Overlap	Significant
243627_at	I	1.5	0.047619	0	243627_at	D	-15	0.517241	4	Zero Overlap	Significant
220494_s_at	D	-1	0.031746	0	220494_s_at	D	-15	0.517241	4	Zero Overlap	Significant
1555893_at	D	-0.5	0.015873	0	1555893_at	D	-15	0.517241	4	Zero Overlap	Significant
214581_x_at	D	-0.5	0.015873	0	214581_x_at	D	-15	0.517241	4	Zero Overlap	Significant
223772_s_at	I	20	0.634921	4	223772_s_at	I	16	0.516129	4	Overlap	Significant
1561146_at	I	16	0.507937	4	1561146_at	I	16	0.516129	4	Overlap	Significant
233359_at	I	15.5	0.492063	2	233359_at	I	16	0.516129	4	Overlap	Significant
225934_at	I	14	0.444444	2	225934_at	I	16	0.516129	4	Overlap	Significant
243848_at	I	13.5	0.428571	2	243848_at	I	16	0.516129	4	Overlap	Significant
214210_at	I	13	0.412698	2	214210_at	I	16	0.516129	4	Overlap	Significant
221025_x_at	I	13	0.412698	2	221025_x_at	I	16	0.516129	4	Overlap	Significant
207445_s_at	I	12	0.380952	2	207445_s_at	I	16	0.516129	4	Overlap	Significant
236375_at	I	11	0.349206	2	236375_at	I	16	0.516129	4	Overlap	Significant
1557167_at	I	10.5	0.333333	2	1557167_at	I	16	0.516129	4	Overlap	Significant
232811_x_at	I	10.5	0.333333	2	232811_x_at	I	16	0.516129	4	Overlap	Significant
1556123_a_at	I	10	0.31746	0	1556123_a_at	I	16	0.516129	4	Zero Overlap	Significant
223253_at	I	10	0.31746	0	223253_at	I	16	0.516129	4	Zero Overlap	Significant
225683_x_at	I	10	0.31746	0	225683_x_at	I	16	0.516129	4	Zero Overlap	Significant
221552_at	I	9.5	0.301587	0	221552_at	I	16	0.516129	4	Zero Overlap	Significant
232165_at	I	9.5	0.301587	0	232165_at	I	16	0.516129	4	Zero Overlap	Significant
1562733_at	I	9	0.285714	0	1562733_at	I	16	0.516129	4	Zero Overlap	Significant
217670_at	D	-9	0.285714	0	217670_at	I	16	0.516129	4	Zero Overlap	Significant
224715_at	I	9	0.285714	0	224715_at	I	16	0.516129	4	Zero Overlap	Significant
226486_at	I	9	0.285714	0	226486_at	I	16	0.516129	4	Zero Overlap	Significant
232309_at	I	9	0.285714	0	232309_at	I	16	0.516129	4	Zero Overlap	Significant
204485_s_at	I	8.5	0.269841	0	204485_s_at	I	16	0.516129	4	Zero Overlap	Significant
227303_at	D	-8.5	0.269841	0	227303_at	I	16	0.516129	4	Zero Overlap	Significant
238014_at	I	8.5	0.269841	0	238014_at	I	16	0.516129	4	Zero Overlap	Significant
238483_at	I	8.5	0.269841	0	238483_at	I	16	0.516129	4	Zero Overlap	Significant
204083_s_at	I	8	0.253968	0	204083_s_at	I	16	0.516129	4	Zero Overlap	Significant
222192_s_at	I	8	0.253968	0	222192_s_at	I	16	0.516129	4	Zero Overlap	Significant
225348_at	I	8	0.253968	0	225348_at	I	16	0.516129	4	Zero Overlap	Significant
231170_at	I	8	0.253968	0	231170_at	I	16	0.516129	4	Zero Overlap	Significant
233799_at	I	8	0.253968	0	233799_at	I	16	0.516129	4	Zero Overlap	Significant
226539_s_at	I	7.5	0.238095	0	226539_s_at	I	16	0.516129	4	Zero Overlap	Significant
232661_s_at	I	7.5	0.238095	0	232661_s_at	I	16	0.516129	4	Zero Overlap	Significant
1564878_at	I	7	0.222222	0	1564878_at	I	16	0.516129	4	Zero Overlap	Significant
219583_s_at	D	-7	0.222222	0	219583_s_at	I	16	0.516129	4	Zero Overlap	Significant
230922_x_at	I	7	0.222222	0	230922_x_at	I	16	0.516129	4	Zero Overlap	Significant
205260_s_at	I	6.5	0.206349	0	205260_s_at	I	16	0.516129	4	Zero Overlap	Significant
243918_at	I	6.5	0.206349	0	243918_at	I	16	0.516129	4	Zero Overlap	Significant
1558185_at	I	6	0.190476	0	1558185_at	I	16	0.516129	4	Zero Overlap	Significant
221781_s_at	I	5.5	0.174603	0	221781_s_at	I	16	0.516129	4	Zero Overlap	Significant
237136_at	I	5.5	0.174603	0	237136_at	I	16	0.516129	4	Zero Overlap	Significant
1559026_at	I	4.5	0.142857	0	1559026_at	I	16	0.516129	4	Zero Overlap	Significant
207715_at	D	-4.5	0.142857	0	207715_at	I	16	0.516129	4	Zero Overlap	Significant
215113_s_at	D	-4.5	0.142857	0	215113_s_at	I	16	0.516129	4	Zero Overlap	Significant
216183_at	D	-4.5	0.142857	0	216183_at	I	16	0.516129	4	Zero Overlap	Significant
220253_s_at	I	4.5	0.142857	0	220253_s_at	I	16	0.516129	4	Zero Overlap	Significant
220533_at	I	4.5	0.142857	0	220533_at	I	16	0.516129	4	Zero Overlap	Significant
222328_x_at	D	-4.5	0.142857	0	222328_x_at	I	16	0.516129	4	Zero Overlap	Significant
222051_s_at	D	-3.5	0.111111	0	222051_s_at	I	16	0.516129	4	Zero Overlap	Significant
226700_at	I	3.5	0.111111	0	226700_at	I	16	0.516129	4	Zero Overlap	Significant
1561405_s_at	I	3	0.0952381	0	1561405_s_at	I	16	0.516129	4	Zero Overlap	Significant
207434_s_at	D	-3	0.0952381	0	207434_s_at	I	16	0.516129	4	Zero Overlap	Significant
230443_at	I	3	0.0952381	0	230443_at	I	16	0.516129	4	Zero Overlap	Significant
215883_at	I	2.5	0.0793651	0	215883_at	I	16	0.516129	4	Zero Overlap	Significant
1559384_at	I	2	0.0634921	0	1559384_at	I	16	0.516129	4	Zero Overlap	Significant
204483_at	I	2	0.0634921	0	204483_at	I	16	0.516129	4	Zero Overlap	Significant
221056_x_at	D	-2	0.0634921	0	221056_x_at	I	16	0.516129	4	Zero Overlap	Significant
232806_s_at	D	-2	0.0634921	0	232806_s_at	I	16	0.516129	4	Zero Overlap	Significant
1566340_at	I	1.5	0.047619	0	1566340_at	I	16	0.516129	4	Zero Overlap	Significant
226273_at	I	1.5	0.047619	0	226273_at	I	16	0.516129	4	Zero Overlap	Significant
1558836_at	I	1	0.031746	0	1558836_at	I	16	0.516129	4	Zero Overlap	Significant
211502_s_at	D	-1	0.031746	0	211502_s_at	I	16	0.516129	4	Zero Overlap	Significant
220843_s_at	D	-1	0.031746	0	220843_s_at	I	16	0.516129	4	Zero Overlap	Significant
226133_s_at	D	-1	0.031746	0	226133_s_at	I	16	0.516129	4	Zero Overlap	Significant
243284_at	I	1	0.031746	0	243284_at	I	16	0.516129	4	Zero Overlap	Significant
1560286_s_at	D	-0.5	0.015873	0	1560286_s_at	I	16	0.516129	4	Zero Overlap	Significant
238866_at	D	-0.5	0.015873	0	238866_at	I	16	0.516129	4	Zero Overlap	Significant
206769_at	0	0	0	0	206769_at	I	16	0.516129	4	Zero Overlap	Significant
215354_s_at	0	0	0	0	215354_s_at	I	16	0.516129	4	Zero Overlap	Significant
232794_at	I	23.5	0.746032	4	232794_at	I	15.5	0.5	4	Overlap	Significant
204644_at	D	-22	0.698413	4	204644_at	D	-14.5	0.5	4	Overlap	Significant
219348_at	I	22	0.698413	4	219348_at	I	15.5	0.5	4	Overlap	Significant
31835_at	D	-16.5	0.52381	4	31835_at	D	-14.5	0.5	4	Overlap	Significant
212866_at	I	15.5	0.492063	2	212866_at	I	15.5	0.5	4	Overlap	Significant
241310_at	D	-15.5	0.492063	2	241310_at	D	-14.5	0.5	4	Overlap	Significant
228981_at	I	15	0.47619	2	228981_at	I	15.5	0.5	4	Overlap	Significant
228043_at	I	14	0.444444	2	228043_at	I	15.5	0.5	4	Overlap	Significant
229687_s_at	I	14	0.444444	2	229687_s_at	I	15.5	0.5	4	Overlap	Significant
1554019_s_at	I	13	0.412698	2	1554019_s_at	I	15.5	0.5	4	Overlap	Significant
1559524_at	I	13	0.412698	2	1559524_at	I	15.5	0.5	4	Overlap	Significant
219783_at	D	-12.5	0.396825	2	219783_at	D	-14.5	0.5	4	Overlap	Significant
232065_x_at	D	-12.5	0.396825	2	232065_x_at	D	-14.5	0.5	4	Overlap	Significant
238890_at	I	12.5	0.396825	2	238890_at	I	15.5	0.5	4	Overlap	Significant
238724_at	I	12	0.380952	2	238724_at	I	15.5	0.5	4	Overlap	Significant
217522_at	D	-11	0.349206	2	217522_at	D	-14.5	0.5	4	Overlap	Significant
236442_at	D	-11	0.349206	2	236442_at	D	-14.5	0.5	4	Overlap	Significant
243767_at	D	-11	0.349206	2	243767_at	D	-14.5	0.5	4	Overlap	Significant
202686_s_at	I	10.5	0.333333	2	202686_s_at	I	15.5	0.5	4	Overlap	Significant
222256_s_at	I	10.5	0.333333	2	222256_s_at	I	15.5	0.5	4	Overlap	Significant
226149_at	I	10.5	0.333333	2	226149_at	I	15.5	0.5	4	Overlap	Significant
1558075_at	D	-9.5	0.301587	0	1558075_at	D	-14.5	0.5	4	Zero Overlap	Significant
1563344_at	D	-9.5	0.301587	0	1563344_at	I	15.5	0.5	4	Zero Overlap	Significant
205356_at	I	9.5	0.301587	0	205356_at	I	15.5	0.5	4	Zero Overlap	Significant
217579_x_at	D	-9.5	0.301587	0	217579_x_at	D	-14.5	0.5	4	Zero Overlap	Significant
236879_at	I	9.5	0.301587	0	236879_at	I	15.5	0.5	4	Zero Overlap	Significant
1559942_at	I	9	0.285714	0	1559942_at	I	15.5	0.5	4	Zero Overlap	Significant
1567527_at	D	-9	0.285714	0	1567527_at	I	15.5	0.5	4	Zero Overlap	Significant
229856_s_at	D	-9	0.285714	0	229856_s_at	D	-14.5	0.5	4	Zero Overlap	Significant
233103_at	D	-9	0.285714	0	233103_at	I	15.5	0.5	4	Zero Overlap	Significant
236626_at	I	9	0.285714	0	236626_at	I	15.5	0.5	4	Zero Overlap	Significant
239592_at	D	-9	0.285714	0	239592_at	D	-14.5	0.5	4	Zero Overlap	Significant
242821_at	D	-9	0.285714	0	242821_at	I	15.5	0.5	4	Zero Overlap	Significant
204927_at	I	8.5	0.269841	0	204927_at	I	15.5	0.5	4	Zero Overlap	Significant
229838_at	I	8.5	0.269841	0	229838_at	I	15.5	0.5	4	Zero Overlap	Significant
1569408_at	D	-8	0.253968	0	1569408_at	D	-14.5	0.5	4	Zero Overlap	Significant
211775_x_at	D	-8	0.253968	0	211775_x_at	D	-14.5	0.5	4	Zero Overlap	Significant
218151_x_at	D	-8	0.253968	0	218151_x_at	I	15.5	0.5	4	Zero Overlap	Significant
225650_at	I	8	0.253968	0	225650_at	I	15.5	0.5	4	Zero Overlap	Significant
228458_at	I	7.5	0.238095	0	228458_at	I	15.5	0.5	4	Zero Overlap	Significant
203333_at	I	7	0.222222	0	203333_at	I	15.5	0.5	4	Zero Overlap	Significant
207572_at	D	-6.5	0.206349	0	207572_at	I	15.5	0.5	4	Zero Overlap	Significant
218663_at	I	6.5	0.206349	0	218663_at	I	15.5	0.5	4	Zero Overlap	Significant
228346_at	I	6.5	0.206349	0	228346_at	I	15.5	0.5	4	Zero Overlap	Significant
1558460_at	I	6	0.190476	0	1558460_at	I	15.5	0.5	4	Zero Overlap	Significant
1564473_at	I	6	0.190476	0	1564473_at	I	15.5	0.5	4	Zero Overlap	Significant
238995_at	I	6	0.190476	0	238995_at	I	15.5	0.5	4	Zero Overlap	Significant
241089_at	D	-6	0.190476	0	241089_at	I	15.5	0.5	4	Zero Overlap	Significant
221391_at	I	5.5	0.174603	0	221391_at	I	15.5	0.5	4	Zero Overlap	Significant
233160_at	I	5.5	0.174603	0	233160_at	I	15.5	0.5	4	Zero Overlap	Significant
241545_x_at	I	5.5	0.174603	0	241545_x_at	I	15.5	0.5	4	Zero Overlap	Significant
204155_s_at	I	5	0.15873	0	204155_s_at	I	15.5	0.5	4	Zero Overlap	Significant
222549_at	I	5	0.15873	0	222549_at	I	15.5	0.5	4	Zero Overlap	Significant
236366_at	I	5	0.15873	0	236366_at	I	15.5	0.5	4	Zero Overlap	Significant
241159_x_at	I	5	0.15873	0	241159_x_at	I	15.5	0.5	4	Zero Overlap	Significant
242041_at	I	5	0.15873	0	242041_at	I	15.5	0.5	4	Zero Overlap	Significant
243642_x_at	D	-5	0.15873	0	243642_x_at	I	15.5	0.5	4	Zero Overlap	Significant
207190_at	D	-4.5	0.142857	0	207190_at	I	15.5	0.5	4	Zero Overlap	Significant
229283_at	I	4.5	0.142857	0	229283_at	I	15.5	0.5	4	Zero Overlap	Significant
241945_at	D	-4.5	0.142857	0	241945_at	I	15.5	0.5	4	Zero Overlap	Significant
1554049_s_at	I	4	0.126984	0	1554049_s_at	I	15.5	0.5	4	Zero Overlap	Significant
205051_s_at	D	-4	0.126984	0	205051_s_at	D	-14.5	0.5	4	Zero Overlap	Significant
205240_at	I	4	0.126984	0	205240_at	I	15.5	0.5	4	Zero Overlap	Significant
216162_at	I	4	0.126984	0	216162_at	I	15.5	0.5	4	Zero Overlap	Significant
235706_at	I	4	0.126984	0	235706_at	I	15.5	0.5	4	Zero Overlap	Significant
235759_at	I	4	0.126984	0	235759_at	I	15.5	0.5	4	Zero Overlap	Significant
238015_at	I	4	0.126984	0	238015_at	I	15.5	0.5	4	Zero Overlap	Significant
1556030_at	D	-3.5	0.111111	0	1556030_at	I	15.5	0.5	4	Zero Overlap	Significant
206708_at	D	-3.5	0.111111	0	206708_at	D	-14.5	0.5	4	Zero Overlap	Significant
209334_s_at	I	3.5	0.111111	0	209334_s_at	I	15.5	0.5	4	Zero Overlap	Significant
218105_s_at	D	-3.5	0.111111	0	218105_s_at	I	15.5	0.5	4	Zero Overlap	Significant
230172_at	I	3.5	0.111111	0	230172_at	I	15.5	0.5	4	Zero Overlap	Significant
238965_at	D	-3.5	0.111111	0	238965_at	I	15.5	0.5	4	Zero Overlap	Significant
241773_at	D	-3.5	0.111111	0	241773_at	D	-14.5	0.5	4	Zero Overlap	Significant
1563097_at	D	-3	0.0952381	0	1563097_at	D	-14.5	0.5	4	Zero Overlap	Significant
210720_s_at	I	3	0.0952381	0	210720_s_at	I	15.5	0.5	4	Zero Overlap	Significant
231901_at	I	3	0.0952381	0	231901_at	I	15.5	0.5	4	Zero Overlap	Significant
235466_s_at	I	3	0.0952381	0	235466_s_at	I	15.5	0.5	4	Zero Overlap	Significant
205762_s_at	D	-2.5	0.0793651	0	205762_s_at	I	15.5	0.5	4	Zero Overlap	Significant
209383_at	D	-2	0.0634921	0	209383_at	I	15.5	0.5	4	Zero Overlap	Significant
211050_x_at	D	-2	0.0634921	0	211050_x_at	I	15.5	0.5	4	Zero Overlap	Significant
215462_at	D	-2	0.0634921	0	215462_at	I	15.5	0.5	4	Zero Overlap	Significant
243229_at	D	-2	0.0634921	0	243229_at	I	15.5	0.5	4	Zero Overlap	Significant
1568634_a_at	D	-1.5	0.047619	0	1568634_a_at	I	15.5	0.5	4	Zero Overlap	Significant
209633_at	I	1.5	0.047619	0	209633_at	I	15.5	0.5	4	Zero Overlap	Significant
217187_at	I	1.5	0.047619	0	217187_at	D	-14.5	0.5	4	Zero Overlap	Significant
225603_s_at	I	1.5	0.047619	0	225603_s_at	I	15.5	0.5	4	Zero Overlap	Significant
244048_x_at	I	1.5	0.047619	0	244048_x_at	I	15.5	0.5	4	Zero Overlap	Significant
1559103_s_at	D	-1	0.031746	0	1559103_s_at	I	15.5	0.5	4	Zero Overlap	Significant
202837_at	D	-1	0.031746	0	202837_at	D	-14.5	0.5	4	Zero Overlap	Significant
209519_at	I	1	0.031746	0	209519_at	I	15.5	0.5	4	Zero Overlap	Significant
213428_s_at	D	-1	0.031746	0	213428_s_at	I	15.5	0.5	4	Zero Overlap	Significant
213529_at	D	-1	0.031746	0	213529_at	I	15.5	0.5	4	Zero Overlap	Significant
214762_at	D	-1	0.031746	0	214762_at	I	15.5	0.5	4	Zero Overlap	Significant
223671_x_at	I	1	0.031746	0	223671_x_at	I	15.5	0.5	4	Zero Overlap	Significant
243090_at	D	-1	0.031746	0	243090_at	I	15.5	0.5	4	Zero Overlap	Significant
238096_at	I	0.5	0.015873	0	238096_at	I	15.5	0.5	4	Zero Overlap	Significant
203735_x_at	0	0	0	0	203735_x_at	I	15.5	0.5	4	Zero Overlap	Significant
239750_x_at	0	0	0	0	239750_x_at	I	15.5	0.5	4	Zero Overlap	Significant
240620_at	0	0	0	0	240620_at	I	15.5	0.5	4	Zero Overlap	Significant
228301_x_at	I	21	0.666667	4	228301_x_at	I	15	0.483871	2	Overlap	Significant
235530_at	I	20	0.634921	4	235530_at	I	15	0.483871	2	Overlap	Significant
200617_at	I	19	0.603175	4	200617_at	I	15	0.483871	2	Overlap	Significant
241858_at	I	18.5	0.587302	4	241858_at	I	15	0.483871	2	Overlap	Significant
232790_at	I	17.5	0.555556	4	232790_at	I	15	0.483871	2	Overlap	Significant
202176_at	I	17	0.539683	4	202176_at	I	15	0.483871	2	Overlap	Significant
204577_s_at	I	16	0.507937	4	204577_s_at	I	15	0.483871	2	Overlap	Significant
223101_s_at	I	15.5	0.492063	2	223101_s_at	I	15	0.483871	2	Overlap	Significant
207566_at	I	15	0.47619	2	207566_at	I	15	0.483871	2	Overlap	Significant
220178_at	I	15	0.47619	2	220178_at	I	15	0.483871	2	Overlap	Significant
230152_at	I	14.5	0.460317	2	230152_at	I	15	0.483871	2	Overlap	Significant
226196_s_at	I	14	0.444444	2	226196_s_at	I	15	0.483871	2	Overlap	Significant
213234_at	I	13.5	0.428571	2	213234_at	I	15	0.483871	2	Overlap	Significant
209432_s_at	I	13	0.412698	2	209432_s_at	I	15	0.483871	2	Overlap	Significant
219716_at	I	13	0.412698	2	219716_at	I	15	0.483871	2	Overlap	Significant
238336_s_at	I	13	0.412698	2	238336_s_at	I	15	0.483871	2	Overlap	Significant
222558_at	I	12.5	0.396825	2	222558_at	I	15	0.483871	2	Overlap	Significant
214306_at	I	11	0.349206	2	214306_at	I	15	0.483871	2	Overlap	Significant
218760_at	I	10.5	0.333333	2	218760_at	I	15	0.483871	2	Overlap	Significant
219411_at	I	10.5	0.333333	2	219411_at	I	15	0.483871	2	Overlap	Significant
232365_at	I	10.5	0.333333	2	232365_at	I	15	0.483871	2	Overlap	Significant
1555500_s_at	I	9.5	0.301587	0	1555500_s_at	I	15	0.483871	2	Zero Overlap	Significant
223363_at	I	9.5	0.301587	0	223363_at	I	15	0.483871	2	Zero Overlap	Significant
242174_at	D	-9.5	0.301587	0	242174_at	I	15	0.483871	2	Zero Overlap	Significant
201564_s_at	D	-9	0.285714	0	201564_s_at	I	15	0.483871	2	Zero Overlap	Significant
210656_at	I	9	0.285714	0	210656_at	I	15	0.483871	2	Zero Overlap	Significant
214086_s_at	I	9	0.285714	0	214086_s_at	I	15	0.483871	2	Zero Overlap	Significant
219502_at	I	9	0.285714	0	219502_at	I	15	0.483871	2	Zero Overlap	Significant
238765_at	I	9	0.285714	0	238765_at	I	15	0.483871	2	Zero Overlap	Significant
241534_at	I	8.5	0.269841	0	241534_at	I	15	0.483871	2	Zero Overlap	Significant
201929_s_at	I	8	0.253968	0	201929_s_at	I	15	0.483871	2	Zero Overlap	Significant
224582_s_at	I	8	0.253968	0	224582_s_at	I	15	0.483871	2	Zero Overlap	Significant
226166_x_at	D	-8	0.253968	0	226166_x_at	I	15	0.483871	2	Zero Overlap	Significant
243948_at	I	8	0.253968	0	243948_at	I	15	0.483871	2	Zero Overlap	Significant
233218_at	D	-7.5	0.238095	0	233218_at	I	15	0.483871	2	Zero Overlap	Significant
235147_at	I	7.5	0.238095	0	235147_at	I	15	0.483871	2	Zero Overlap	Significant
1555998_at	I	7	0.222222	0	1555998_at	I	15	0.483871	2	Zero Overlap	Significant
204078_at	D	-7	0.222222	0	204078_at	I	15	0.483871	2	Zero Overlap	Significant
243971_x_at	D	-7	0.222222	0	243971_x_at	I	15	0.483871	2	Zero Overlap	Significant
244189_at	I	7	0.222222	0	244189_at	I	15	0.483871	2	Zero Overlap	Significant
215400_x_at	D	-6.5	0.206349	0	215400_x_at	I	15	0.483871	2	Zero Overlap	Significant
216081_at	D	-6.5	0.206349	0	216081_at	I	15	0.483871	2	Zero Overlap	Significant
237255_at	D	-6.5	0.206349	0	237255_at	I	15	0.483871	2	Zero Overlap	Significant
242586_at	I	6.5	0.206349	0	242586_at	I	15	0.483871	2	Zero Overlap	Significant
1561252_at	I	6	0.190476	0	1561252_at	I	15	0.483871	2	Zero Overlap	Significant
213833_x_at	I	6	0.190476	0	213833_x_at	I	15	0.483871	2	Zero Overlap	Significant
219715_s_at	I	6	0.190476	0	219715_s_at	I	15	0.483871	2	Zero Overlap	Significant
222031_at	I	6	0.190476	0	222031_at	I	15	0.483871	2	Zero Overlap	Significant
231713_s_at	I	6	0.190476	0	231713_s_at	I	15	0.483871	2	Zero Overlap	Significant
239471_at	D	-6	0.190476	0	239471_at	I	15	0.483871	2	Zero Overlap	Significant
241766_at	D	-6	0.190476	0	241766_at	I	15	0.483871	2	Zero Overlap	Significant
1560177_at	I	5.5	0.174603	0	1560177_at	I	15	0.483871	2	Zero Overlap	Significant
224040_at	D	-5.5	0.174603	0	224040_at	I	15	0.483871	2	Zero Overlap	Significant
228389_at	I	5.5	0.174603	0	228389_at	I	15	0.483871	2	Zero Overlap	Significant
240706_at	D	-5.5	0.174603	0	240706_at	I	15	0.483871	2	Zero Overlap	Significant
1553983_at	D	-5	0.15873	0	1553983_at	I	15	0.483871	2	Zero Overlap	Significant
214036_at	I	5	0.15873	0	214036_at	I	15	0.483871	2	Zero Overlap	Significant
41553_at	I	5	0.15873	0	41553_at	I	15	0.483871	2	Zero Overlap	Significant
1556636_at	I	4.5	0.142857	0	1556636_at	I	15	0.483871	2	Zero Overlap	Significant
223369_at	D	-4.5	0.142857	0	223369_at	I	15	0.483871	2	Zero Overlap	Significant
243376_at	I	4.5	0.142857	0	243376_at	I	15	0.483871	2	Zero Overlap	Significant
1556086_at	D	-4	0.126984	0	1556086_at	I	15	0.483871	2	Zero Overlap	Significant
1570471_at	D	-4	0.126984	0	1570471_at	I	15	0.483871	2	Zero Overlap	Significant
217518_at	D	-4	0.126984	0	217518_at	I	15	0.483871	2	Zero Overlap	Significant
240568_at	D	-4	0.126984	0	240568_at	I	15	0.483871	2	Zero Overlap	Significant
224883_at	I	3.5	0.111111	0	224883_at	I	15	0.483871	2	Zero Overlap	Significant
241680_at	I	3.5	0.111111	0	241680_at	I	15	0.483871	2	Zero Overlap	Significant
1560353_at	I	3	0.0952381	0	1560353_at	I	15	0.483871	2	Zero Overlap	Significant
213889_at	I	3	0.0952381	0	213889_at	I	15	0.483871	2	Zero Overlap	Significant
235391_at	D	-3	0.0952381	0	235391_at	I	15	0.483871	2	Zero Overlap	Significant
240727_s_at	I	3	0.0952381	0	240727_s_at	I	15	0.483871	2	Zero Overlap	Significant
1553839_at	D	-2.5	0.0793651	0	1553839_at	I	15	0.483871	2	Zero Overlap	Significant
209253_at	D	-2.5	0.0793651	0	209253_at	I	15	0.483871	2	Zero Overlap	Significant
217197_x_at	I	2.5	0.0793651	0	217197_x_at	I	15	0.483871	2	Zero Overlap	Significant
239631_at	D	-2.5	0.0793651	0	239631_at	I	15	0.483871	2	Zero Overlap	Significant
211066_x_at	D	-2	0.0634921	0	211066_x_at	I	15	0.483871	2	Zero Overlap	Significant
213285_at	I	2	0.0634921	0	213285_at	I	15	0.483871	2	Zero Overlap	Significant
224325_at	D	-2	0.0634921	0	224325_at	I	15	0.483871	2	Zero Overlap	Significant
233926_at	I	2	0.0634921	0	233926_at	I	15	0.483871	2	Zero Overlap	Significant
236105_at	I	2	0.0634921	0	236105_at	I	15	0.483871	2	Zero Overlap	Significant
209774_x_at	D	-1.5	0.047619	0	209774_x_at	I	15	0.483871	2	Zero Overlap	Significant
210941_at	I	1.5	0.047619	0	210941_at	I	15	0.483871	2	Zero Overlap	Significant
229948_at	I	1.5	0.047619	0	229948_at	I	15	0.483871	2	Zero Overlap	Significant
214744_s_at	D	-1	0.031746	0	214744_s_at	I	15	0.483871	2	Zero Overlap	Significant
210933_s_at	D	-0.5	0.015873	0	210933_s_at	I	15	0.483871	2	Zero Overlap	Significant
217999_s_at	I	0.5	0.015873	0	217999_s_at	I	15	0.483871	2	Zero Overlap	Significant
224721_at	I	0.5	0.015873	0	224721_at	I	15	0.483871	2	Zero Overlap	Significant
238218_at	I	0.5	0.015873	0	238218_at	I	15	0.483871	2	Zero Overlap	Significant
241116_at	D	-0.5	0.015873	0	241116_at	I	15	0.483871	2	Zero Overlap	Significant
218742_at	0	0	0	0	218742_at	I	15	0.483871	2	Zero Overlap	Significant
228577_x_at	0	0	0	0	228577_x_at	I	15	0.483871	2	Zero Overlap	Significant
238945_at	0	0	0	0	238945_at	I	15	0.483871	2	Zero Overlap	Significant
215730_at	D	-23.5	0.746032	4	215730_at	D	-14	0.482759	2	Overlap	Significant
208352_x_at	D	-20	0.634921	4	208352_x_at	D	-14	0.482759	2	Overlap	Significant
207043_s_at	D	-18	0.571429	4	207043_s_at	D	-14	0.482759	2	Overlap	Significant
225042_s_at	D	-13	0.412698	2	225042_s_at	D	-14	0.482759	2	Overlap	Significant
215513_at	D	-12.5	0.396825	2	215513_at	D	-14	0.482759	2	Overlap	Significant
206022_at	D	-12	0.380952	2	206022_at	D	-14	0.482759	2	Overlap	Significant
213438_at	D	-12	0.380952	2	213438_at	D	-14	0.482759	2	Overlap	Significant
1565562_at	D	-11.5	0.365079	2	1565562_at	D	-14	0.482759	2	Overlap	Significant
232522_at	D	-11.5	0.365079	2	232522_at	D	-14	0.482759	2	Overlap	Significant
211820_x_at	D	-11	0.349206	2	211820_x_at	D	-14	0.482759	2	Overlap	Significant
1561571_at	D	-10	0.31746	0	1561571_at	D	-14	0.482759	2	Zero Overlap	Significant
1562321_at	I	10	0.31746	0	1562321_at	D	-14	0.482759	2	Zero Overlap	Significant
222224_at	D	-9.5	0.301587	0	222224_at	D	-14	0.482759	2	Zero Overlap	Significant
237496_at	D	-9	0.285714	0	237496_at	D	-14	0.482759	2	Zero Overlap	Significant
244034_at	D	-9	0.285714	0	244034_at	D	-14	0.482759	2	Zero Overlap	Significant
1561770_at	D	-8	0.253968	0	1561770_at	D	-14	0.482759	2	Zero Overlap	Significant
1562400_at	D	-8	0.253968	0	1562400_at	D	-14	0.482759	2	Zero Overlap	Significant
213258_at	D	-5.5	0.174603	0	213258_at	D	-14	0.482759	2	Zero Overlap	Significant
1562527_at	I	5	0.15873	0	1562527_at	D	-14	0.482759	2	Zero Overlap	Significant
1561407_at	D	-4.5	0.142857	0	1561407_at	D	-14	0.482759	2	Zero Overlap	Significant
213173_at	I	4.5	0.142857	0	213173_at	D	-14	0.482759	2	Zero Overlap	Significant
216056_at	D	-4	0.126984	0	216056_at	D	-14	0.482759	2	Zero Overlap	Significant
241104_at	I	4	0.126984	0	241104_at	D	-14	0.482759	2	Zero Overlap	Significant
241936_x_at	I	4	0.126984	0	241936_x_at	D	-14	0.482759	2	Zero Overlap	Significant
1568620_at	I	3.5	0.111111	0	1568620_at	D	-14	0.482759	2	Zero Overlap	Significant
1552522_at	D	-3	0.0952381	0	1552522_at	D	-14	0.482759	2	Zero Overlap	Significant
1570425_s_at	D	-3	0.0952381	0	1570425_s_at	D	-14	0.482759	2	Zero Overlap	Significant
238090_at	D	-3	0.0952381	0	238090_at	D	-14	0.482759	2	Zero Overlap	Significant
1562598_at	D	-2.5	0.0793651	0	1562598_at	D	-14	0.482759	2	Zero Overlap	Significant
222306_at	I	2	0.0634921	0	222306_at	D	-14	0.482759	2	Zero Overlap	Significant
232159_at	I	1.5	0.047619	0	232159_at	D	-14	0.482759	2	Zero Overlap	Significant
233325_at	I	1.5	0.047619	0	233325_at	D	-14	0.482759	2	Zero Overlap	Significant
1561190_at	I	0.5	0.015873	0	1561190_at	D	-14	0.482759	2	Zero Overlap	Significant
226931_at	D	-0.5	0.015873	0	226931_at	D	-14	0.482759	2	Zero Overlap	Significant
233774_at	D	-0.5	0.015873	0	233774_at	D	-14	0.482759	2	Zero Overlap	Significant
234187_at	I	0.5	0.015873	0	234187_at	D	-14	0.482759	2	Zero Overlap	Significant
242079_at	I	0.5	0.015873	0	242079_at	D	-14	0.482759	2	Zero Overlap	Significant
210374_x_at	0	0	0	0	210374_x_at	D	-14	0.482759	2	Zero Overlap	Significant
223035_s_at	I	28	0.888889	6	223035_s_at	I	14.5	0.467742	2	Overlap	Significant
223643_at	I	23	0.730159	4	223643_at	I	14.5	0.467742	2	Overlap	Significant
1553956_at	I	17	0.539683	4	1553956_at	I	14.5	0.467742	2	Overlap	Significant
218449_at	I	16.5	0.52381	4	218449_at	I	14.5	0.467742	2	Overlap	Significant
1557065_at	I	16	0.507937	4	1557065_at	I	14.5	0.467742	2	Overlap	Significant
204128_s_at	I	16	0.507937	4	204128_s_at	I	14.5	0.467742	2	Overlap	Significant
230434_at	I	16	0.507937	4	230434_at	I	14.5	0.467742	2	Overlap	Significant
230312_at	I	15.5	0.492063	2	230312_at	I	14.5	0.467742	2	Overlap	Significant
209568_s_at	I	15	0.47619	2	209568_s_at	I	14.5	0.467742	2	Overlap	Significant
219941_at	I	15	0.47619	2	219941_at	I	14.5	0.467742	2	Overlap	Significant
238787_at	I	14.5	0.460317	2	238787_at	I	14.5	0.467742	2	Overlap	Significant
215425_at	I	14	0.444444	2	215425_at	I	14.5	0.467742	2	Overlap	Significant
225504_at	I	14	0.444444	2	225504_at	I	14.5	0.467742	2	Overlap	Significant
1558381_a_at	I	13.5	0.428571	2	1558381_a_at	I	14.5	0.467742	2	Overlap	Significant
208230_s_at	I	13.5	0.428571	2	208230_s_at	I	14.5	0.467742	2	Overlap	Significant
219849_at	I	13.5	0.428571	2	219849_at	I	14.5	0.467742	2	Overlap	Significant
204862_s_at	I	13	0.412698	2	204862_s_at	I	14.5	0.467742	2	Overlap	Significant
218069_at	I	12.5	0.396825	2	218069_at	I	14.5	0.467742	2	Overlap	Significant
230118_at	I	12.5	0.396825	2	230118_at	I	14.5	0.467742	2	Overlap	Significant
215922_at	I	12	0.380952	2	215922_at	I	14.5	0.467742	2	Overlap	Significant
210879_s_at	I	11.5	0.365079	2	210879_s_at	I	14.5	0.467742	2	Overlap	Significant
1561300_at	I	11	0.349206	2	1561300_at	I	14.5	0.467742	2	Overlap	Significant
225008_at	I	11	0.349206	2	225008_at	I	14.5	0.467742	2	Overlap	Significant
230001_at	I	11	0.349206	2	230001_at	I	14.5	0.467742	2	Overlap	Significant
1554894_a_at	I	10.5	0.333333	2	1554894_a_at	I	14.5	0.467742	2	Overlap	Significant
219506_at	I	10.5	0.333333	2	219506_at	I	14.5	0.467742	2	Overlap	Significant
219658_at	I	10.5	0.333333	2	219658_at	I	14.5	0.467742	2	Overlap	Significant
207245_at	I	10	0.31746	0	207245_at	I	14.5	0.467742	2	Zero Overlap	Significant
210612_s_at	I	10	0.31746	0	210612_s_at	I	14.5	0.467742	2	Zero Overlap	Significant
215368_at	D	-10	0.31746	0	215368_at	I	14.5	0.467742	2	Zero Overlap	Significant
237803_x_at	I	10	0.31746	0	237803_x_at	I	14.5	0.467742	2	Zero Overlap	Significant
231118_at	D	-9.5	0.301587	0	231118_at	I	14.5	0.467742	2	Zero Overlap	Significant
223291_at	I	9	0.285714	0	223291_at	I	14.5	0.467742	2	Zero Overlap	Significant
238828_at	I	9	0.285714	0	238828_at	I	14.5	0.467742	2	Zero Overlap	Significant
244704_at	I	9	0.285714	0	244704_at	I	14.5	0.467742	2	Zero Overlap	Significant
203083_at	D	-8.5	0.269841	0	203083_at	I	14.5	0.467742	2	Zero Overlap	Significant
209624_s_at	I	8.5	0.269841	0	209624_s_at	I	14.5	0.467742	2	Zero Overlap	Significant
210704_at	D	-8.5	0.269841	0	210704_at	I	14.5	0.467742	2	Zero Overlap	Significant
214983_at	I	8.5	0.269841	0	214983_at	I	14.5	0.467742	2	Zero Overlap	Significant
228786_at	I	8.5	0.269841	0	228786_at	I	14.5	0.467742	2	Zero Overlap	Significant
234964_at	I	8.5	0.269841	0	234964_at	I	14.5	0.467742	2	Zero Overlap	Significant
244691_at	I	8.5	0.269841	0	244691_at	I	14.5	0.467742	2	Zero Overlap	Significant
1557698_at	D	-8	0.253968	0	1557698_at	I	14.5	0.467742	2	Zero Overlap	Significant
218808_at	D	-8	0.253968	0	218808_at	I	14.5	0.467742	2	Zero Overlap	Significant
227653_at	I	8	0.253968	0	227653_at	I	14.5	0.467742	2	Zero Overlap	Significant
243407_at	I	8	0.253968	0	243407_at	I	14.5	0.467742	2	Zero Overlap	Significant
1556183_at	I	7.5	0.238095	0	1556183_at	I	14.5	0.467742	2	Zero Overlap	Significant
1560861_at	I	7.5	0.238095	0	1560861_at	I	14.5	0.467742	2	Zero Overlap	Significant
1564155_x_at	I	7.5	0.238095	0	1564155_x_at	I	14.5	0.467742	2	Zero Overlap	Significant
211856_x_at	I	7.5	0.238095	0	211856_x_at	I	14.5	0.467742	2	Zero Overlap	Significant
242627_at	I	7.5	0.238095	0	242627_at	I	14.5	0.467742	2	Zero Overlap	Significant
1561868_at	D	-7	0.222222	0	1561868_at	I	14.5	0.467742	2	Zero Overlap	Significant
201446_s_at	I	7	0.222222	0	201446_s_at	I	14.5	0.467742	2	Zero Overlap	Significant
226421_at	I	7	0.222222	0	226421_at	I	14.5	0.467742	2	Zero Overlap	Significant
240892_at	I	6.5	0.206349	0	240892_at	I	14.5	0.467742	2	Zero Overlap	Significant
243739_at	I	6.5	0.206349	0	243739_at	I	14.5	0.467742	2	Zero Overlap	Significant
222531_s_at	I	6	0.190476	0	222531_s_at	I	14.5	0.467742	2	Zero Overlap	Significant
235584_at	I	6	0.190476	0	235584_at	I	14.5	0.467742	2	Zero Overlap	Significant
238252_at	I	6	0.190476	0	238252_at	I	14.5	0.467742	2	Zero Overlap	Significant
239437_at	I	6	0.190476	0	239437_at	I	14.5	0.467742	2	Zero Overlap	Significant
205252_at	I	5.5	0.174603	0	205252_at	I	14.5	0.467742	2	Zero Overlap	Significant
213758_at	I	5.5	0.174603	0	213758_at	I	14.5	0.467742	2	Zero Overlap	Significant
207594_s_at	D	-5	0.15873	0	207594_s_at	I	14.5	0.467742	2	Zero Overlap	Significant
214553_s_at	I	5	0.15873	0	214553_s_at	I	14.5	0.467742	2	Zero Overlap	Significant
228185_at	I	5	0.15873	0	228185_at	I	14.5	0.467742	2	Zero Overlap	Significant
228789_at	I	5	0.15873	0	228789_at	I	14.5	0.467742	2	Zero Overlap	Significant
235057_at	I	5	0.15873	0	235057_at	I	14.5	0.467742	2	Zero Overlap	Significant
243513_at	D	-5	0.15873	0	243513_at	I	14.5	0.467742	2	Zero Overlap	Significant
1555277_a_at	D	-4.5	0.142857	0	1555277_a_at	I	14.5	0.467742	2	Zero Overlap	Significant
206764_x_at	D	-4.5	0.142857	0	206764_x_at	I	14.5	0.467742	2	Zero Overlap	Significant
224048_at	I	4.5	0.142857	0	224048_at	I	14.5	0.467742	2	Zero Overlap	Significant
229453_at	I	4.5	0.142857	0	229453_at	I	14.5	0.467742	2	Zero Overlap	Significant
237203_at	D	-4.5	0.142857	0	237203_at	I	14.5	0.467742	2	Zero Overlap	Significant
1559403_at	I	4	0.126984	0	1559403_at	I	14.5	0.467742	2	Zero Overlap	Significant
203374_s_at	I	4	0.126984	0	203374_s_at	I	14.5	0.467742	2	Zero Overlap	Significant
227211_at	I	4	0.126984	0	227211_at	I	14.5	0.467742	2	Zero Overlap	Significant
230954_at	I	4	0.126984	0	230954_at	I	14.5	0.467742	2	Zero Overlap	Significant
240895_at	D	-4	0.126984	0	240895_at	I	14.5	0.467742	2	Zero Overlap	Significant
1559159_at	I	3.5	0.111111	0	1559159_at	I	14.5	0.467742	2	Zero Overlap	Significant
216602_s_at	I	3.5	0.111111	0	216602_s_at	I	14.5	0.467742	2	Zero Overlap	Significant
232031_s_at	D	-3.5	0.111111	0	232031_s_at	I	14.5	0.467742	2	Zero Overlap	Significant
209531_at	D	-3	0.0952381	0	209531_at	I	14.5	0.467742	2	Zero Overlap	Significant
220760_x_at	D	-3	0.0952381	0	220760_x_at	I	14.5	0.467742	2	Zero Overlap	Significant
1570350_at	I	2.5	0.0793651	0	1570350_at	I	14.5	0.467742	2	Zero Overlap	Significant
214820_at	I	2.5	0.0793651	0	214820_at	I	14.5	0.467742	2	Zero Overlap	Significant
219003_s_at	D	-2.5	0.0793651	0	219003_s_at	I	14.5	0.467742	2	Zero Overlap	Significant
1554273_a_at	I	2	0.0634921	0	1554273_a_at	I	14.5	0.467742	2	Zero Overlap	Significant
1556047_s_at	I	2	0.0634921	0	1556047_s_at	I	14.5	0.467742	2	Zero Overlap	Significant
219565_at	I	2	0.0634921	0	219565_at	I	14.5	0.467742	2	Zero Overlap	Significant
227583_at	I	1.5	0.047619	0	227583_at	I	14.5	0.467742	2	Zero Overlap	Significant
241970_at	I	1.5	0.047619	0	241970_at	I	14.5	0.467742	2	Zero Overlap	Significant
243630_at	D	-1.5	0.047619	0	243630_at	I	14.5	0.467742	2	Zero Overlap	Significant
1560797_s_at	I	1	0.031746	0	1560797_s_at	I	14.5	0.467742	2	Zero Overlap	Significant
233061_at	I	1	0.031746	0	233061_at	I	14.5	0.467742	2	Zero Overlap	Significant
239563_at	I	1	0.031746	0	239563_at	I	14.5	0.467742	2	Zero Overlap	Significant
202262_x_at	D	-0.5	0.015873	0	202262_x_at	I	14.5	0.467742	2	Zero Overlap	Significant
209413_at	I	0.5	0.015873	0	209413_at	I	14.5	0.467742	2	Zero Overlap	Significant
214201_x_at	I	0.5	0.015873	0	214201_x_at	I	14.5	0.467742	2	Zero Overlap	Significant
220073_s_at	D	-0.5	0.015873	0	220073_s_at	I	14.5	0.467742	2	Zero Overlap	Significant
238422_at	I	0.5	0.015873	0	238422_at	I	14.5	0.467742	2	Zero Overlap	Significant
241702_at	I	0.5	0.015873	0	241702_at	I	14.5	0.467742	2	Zero Overlap	Significant
232484_at	D	-23	0.730159	4	232484_at	D	-13.5	0.465517	2	Overlap	Significant
237919_at	D	-16.5	0.52381	4	237919_at	D	-13.5	0.465517	2	Overlap	Significant
1565889_at	D	-14	0.444444	2	1565889_at	D	-13.5	0.465517	2	Overlap	Significant
216549_s_at	D	-11	0.349206	2	216549_s_at	D	-13.5	0.465517	2	Overlap	Significant
235831_at	D	-9.5	0.301587	0	235831_at	D	-13.5	0.465517	2	Zero Overlap	Significant
238757_at	D	-8.5	0.269841	0	238757_at	D	-13.5	0.465517	2	Zero Overlap	Significant
241907_at	D	-8.5	0.269841	0	241907_at	D	-13.5	0.465517	2	Zero Overlap	Significant
237538_at	D	-8	0.253968	0	237538_at	D	-13.5	0.465517	2	Zero Overlap	Significant
239923_at	D	-8	0.253968	0	239923_at	D	-13.5	0.465517	2	Zero Overlap	Significant
1565597_at	D	-7.5	0.238095	0	1565597_at	D	-13.5	0.465517	2	Zero Overlap	Significant
204406_at	D	-7.5	0.238095	0	204406_at	D	-13.5	0.465517	2	Zero Overlap	Significant
217603_at	I	6	0.190476	0	217603_at	D	-13.5	0.465517	2	Zero Overlap	Significant
1562314_at	I	5.5	0.174603	0	1562314_at	D	-13.5	0.465517	2	Zero Overlap	Significant
207638_at	I	5	0.15873	0	207638_at	D	-13.5	0.465517	2	Zero Overlap	Significant
202286_s_at	D	-4	0.126984	0	202286_s_at	D	-13.5	0.465517	2	Zero Overlap	Significant
215923_s_at	D	-4	0.126984	0	215923_s_at	D	-13.5	0.465517	2	Zero Overlap	Significant
200935_at	I	3.5	0.111111	0	200935_at	D	-13.5	0.465517	2	Zero Overlap	Significant
239983_at	D	-3.5	0.111111	0	239983_at	D	-13.5	0.465517	2	Zero Overlap	Significant
227062_at	D	-3	0.0952381	0	227062_at	D	-13.5	0.465517	2	Zero Overlap	Significant
1569668_at	D	-2.5	0.0793651	0	1569668_at	D	-13.5	0.465517	2	Zero Overlap	Significant
244394_at	D	-2.5	0.0793651	0	244394_at	D	-13.5	0.465517	2	Zero Overlap	Significant
213328_at	I	2	0.0634921	0	213328_at	D	-13.5	0.465517	2	Zero Overlap	Significant
1557112_a_at	D	-1.5	0.047619	0	1557112_a_at	D	-13.5	0.465517	2	Zero Overlap	Significant
234566_at	D	-1.5	0.047619	0	234566_at	D	-13.5	0.465517	2	Zero Overlap	Significant
242939_at	I	1.5	0.047619	0	242939_at	D	-13.5	0.465517	2	Zero Overlap	Significant
219090_at	I	0.5	0.015873	0	219090_at	D	-13.5	0.465517	2	Zero Overlap	Significant
228537_at	D	-0.5	0.015873	0	228537_at	D	-13.5	0.465517	2	Zero Overlap	Significant
213950_s_at	0	0	0	0	213950_s_at	D	-13.5	0.465517	2	Zero Overlap	Significant
219580_s_at	0	0	0	0	219580_s_at	D	-13.5	0.465517	2	Zero Overlap	Significant
222632_s_at	I	19	0.603175	4	222632_s_at	I	14	0.451613	2	Overlap	Significant
203088_at	I	15.5	0.492063	2	203088_at	I	14	0.451613	2	Overlap	Significant
228796_at	I	15.5	0.492063	2	228796_at	I	14	0.451613	2	Overlap	Significant
225744_at	I	14.5	0.460317	2	225744_at	I	14	0.451613	2	Overlap	Significant
234665_x_at	I	14.5	0.460317	2	234665_x_at	I	14	0.451613	2	Overlap	Significant
217378_x_at	I	14	0.444444	2	217378_x_at	I	14	0.451613	2	Overlap	Significant
208369_s_at	I	13.5	0.428571	2	208369_s_at	I	14	0.451613	2	Overlap	Significant
208626_s_at	I	13.5	0.428571	2	208626_s_at	I	14	0.451613	2	Overlap	Significant
212736_at	I	13.5	0.428571	2	212736_at	I	14	0.451613	2	Overlap	Significant
219917_at	I	13.5	0.428571	2	219917_at	I	14	0.451613	2	Overlap	Significant
205061_s_at	I	13	0.412698	2	205061_s_at	I	14	0.451613	2	Overlap	Significant
213599_at	I	13	0.412698	2	213599_at	I	14	0.451613	2	Overlap	Significant
230654_at	I	13	0.412698	2	230654_at	I	14	0.451613	2	Overlap	Significant
232125_at	I	13	0.412698	2	232125_at	I	14	0.451613	2	Overlap	Significant
203967_at	I	12.5	0.396825	2	203967_at	I	14	0.451613	2	Overlap	Significant
223515_s_at	I	12.5	0.396825	2	223515_s_at	I	14	0.451613	2	Overlap	Significant
226784_at	I	12.5	0.396825	2	226784_at	I	14	0.451613	2	Overlap	Significant
1569191_at	I	12	0.380952	2	1569191_at	I	14	0.451613	2	Overlap	Significant
228171_s_at	I	12	0.380952	2	228171_s_at	I	14	0.451613	2	Overlap	Significant
238818_at	I	12	0.380952	2	238818_at	I	14	0.451613	2	Overlap	Significant
1563389_at	I	11	0.349206	2	1563389_at	I	14	0.451613	2	Overlap	Significant
217994_x_at	I	11	0.349206	2	217994_x_at	I	14	0.451613	2	Overlap	Significant
221050_s_at	I	10.5	0.333333	2	221050_s_at	I	14	0.451613	2	Overlap	Significant
228818_at	I	10.5	0.333333	2	228818_at	I	14	0.451613	2	Overlap	Significant
1559496_at	I	10	0.31746	0	1559496_at	I	14	0.451613	2	Zero Overlap	Significant
215283_at	I	10	0.31746	0	215283_at	I	14	0.451613	2	Zero Overlap	Significant
220917_s_at	I	10	0.31746	0	220917_s_at	I	14	0.451613	2	Zero Overlap	Significant
221670_s_at	D	-10	0.31746	0	221670_s_at	I	14	0.451613	2	Zero Overlap	Significant
223725_at	I	10	0.31746	0	223725_at	I	14	0.451613	2	Zero Overlap	Significant
225438_at	I	10	0.31746	0	225438_at	I	14	0.451613	2	Zero Overlap	Significant
226291_at	I	10	0.31746	0	226291_at	I	14	0.451613	2	Zero Overlap	Significant
233057_at	D	-10	0.31746	0	233057_at	I	14	0.451613	2	Zero Overlap	Significant
243231_at	I	10	0.31746	0	243231_at	I	14	0.451613	2	Zero Overlap	Significant
240084_at	I	9.5	0.301587	0	240084_at	I	14	0.451613	2	Zero Overlap	Significant
234865_at	I	9	0.285714	0	234865_at	I	14	0.451613	2	Zero Overlap	Significant
32042_at	I	9	0.285714	0	32042_at	I	14	0.451613	2	Zero Overlap	Significant
208078_s_at	I	8.5	0.269841	0	208078_s_at	I	14	0.451613	2	Zero Overlap	Significant
227006_at	D	-8.5	0.269841	0	227006_at	I	14	0.451613	2	Zero Overlap	Significant
228335_at	D	-8.5	0.269841	0	228335_at	I	14	0.451613	2	Zero Overlap	Significant
201537_s_at	I	8	0.253968	0	201537_s_at	I	14	0.451613	2	Zero Overlap	Significant
222720_x_at	I	8	0.253968	0	222720_x_at	I	14	0.451613	2	Zero Overlap	Significant
229363_at	I	8	0.253968	0	229363_at	I	14	0.451613	2	Zero Overlap	Significant
1559926_at	D	-7.5	0.238095	0	1559926_at	I	14	0.451613	2	Zero Overlap	Significant
201295_s_at	D	-7.5	0.238095	0	201295_s_at	I	14	0.451613	2	Zero Overlap	Significant
205767_at	I	7.5	0.238095	0	205767_at	I	14	0.451613	2	Zero Overlap	Significant
244822_at	I	7.5	0.238095	0	244822_at	I	14	0.451613	2	Zero Overlap	Significant
1563531_at	D	-7	0.222222	0	1563531_at	I	14	0.451613	2	Zero Overlap	Significant
208433_s_at	I	7	0.222222	0	208433_s_at	I	14	0.451613	2	Zero Overlap	Significant
211660_at	I	7	0.222222	0	211660_at	I	14	0.451613	2	Zero Overlap	Significant
224057_s_at	D	-7	0.222222	0	224057_s_at	I	14	0.451613	2	Zero Overlap	Significant
226781_at	I	7	0.222222	0	226781_at	I	14	0.451613	2	Zero Overlap	Significant
242506_at	I	7	0.222222	0	242506_at	I	14	0.451613	2	Zero Overlap	Significant
213963_s_at	I	6.5	0.206349	0	213963_s_at	I	14	0.451613	2	Zero Overlap	Significant
235843_at	D	-6.5	0.206349	0	235843_at	I	14	0.451613	2	Zero Overlap	Significant
218129_s_at	I	6	0.190476	0	218129_s_at	I	14	0.451613	2	Zero Overlap	Significant
223428_s_at	I	6	0.190476	0	223428_s_at	I	14	0.451613	2	Zero Overlap	Significant
236648_at	I	6	0.190476	0	236648_at	I	14	0.451613	2	Zero Overlap	Significant
239380_at	D	-6	0.190476	0	239380_at	I	14	0.451613	2	Zero Overlap	Significant
203418_at	D	-5.5	0.174603	0	203418_at	I	14	0.451613	2	Zero Overlap	Significant
212141_at	I	5.5	0.174603	0	212141_at	I	14	0.451613	2	Zero Overlap	Significant
223091_x_at	I	5.5	0.174603	0	223091_x_at	I	14	0.451613	2	Zero Overlap	Significant
233079_at	D	-5.5	0.174603	0	233079_at	I	14	0.451613	2	Zero Overlap	Significant
239248_at	I	5.5	0.174603	0	239248_at	I	14	0.451613	2	Zero Overlap	Significant
241495_at	D	-5.5	0.174603	0	241495_at	I	14	0.451613	2	Zero Overlap	Significant
242640_at	D	-5.5	0.174603	0	242640_at	I	14	0.451613	2	Zero Overlap	Significant
206663_at	D	-5	0.15873	0	206663_at	I	14	0.451613	2	Zero Overlap	Significant
213652_at	I	5	0.15873	0	213652_at	I	14	0.451613	2	Zero Overlap	Significant
214120_at	D	-5	0.15873	0	214120_at	I	14	0.451613	2	Zero Overlap	Significant
222532_at	I	5	0.15873	0	222532_at	I	14	0.451613	2	Zero Overlap	Significant
225113_at	I	5	0.15873	0	225113_at	I	14	0.451613	2	Zero Overlap	Significant
232912_at	I	5	0.15873	0	232912_at	I	14	0.451613	2	Zero Overlap	Significant
242953_at	I	5	0.15873	0	242953_at	I	14	0.451613	2	Zero Overlap	Significant
1560094_at	I	4.5	0.142857	0	1560094_at	I	14	0.451613	2	Zero Overlap	Significant
223839_s_at	D	-4.5	0.142857	0	223839_s_at	I	14	0.451613	2	Zero Overlap	Significant
224340_at	I	4.5	0.142857	0	224340_at	I	14	0.451613	2	Zero Overlap	Significant
232772_at	I	4.5	0.142857	0	232772_at	I	14	0.451613	2	Zero Overlap	Significant
234534_at	D	-4.5	0.142857	0	234534_at	I	14	0.451613	2	Zero Overlap	Significant
244633_at	I	4.5	0.142857	0	244633_at	I	14	0.451613	2	Zero Overlap	Significant
1553561_at	D	-4	0.126984	0	1553561_at	I	14	0.451613	2	Zero Overlap	Significant
1566514_at	I	4	0.126984	0	1566514_at	I	14	0.451613	2	Zero Overlap	Significant
218693_at	I	4	0.126984	0	218693_at	I	14	0.451613	2	Zero Overlap	Significant
228347_at	I	4	0.126984	0	228347_at	I	14	0.451613	2	Zero Overlap	Significant
1553968_a_at	I	3.5	0.111111	0	1553968_a_at	I	14	0.451613	2	Zero Overlap	Significant
1556153_s_at	D	-3.5	0.111111	0	1556153_s_at	I	14	0.451613	2	Zero Overlap	Significant
206235_at	D	-3.5	0.111111	0	206235_at	I	14	0.451613	2	Zero Overlap	Significant
209408_at	D	-3.5	0.111111	0	209408_at	I	14	0.451613	2	Zero Overlap	Significant
221812_at	D	-3.5	0.111111	0	221812_at	I	14	0.451613	2	Zero Overlap	Significant
225070_at	I	3.5	0.111111	0	225070_at	I	14	0.451613	2	Zero Overlap	Significant
225733_at	I	3.5	0.111111	0	225733_at	I	14	0.451613	2	Zero Overlap	Significant
243221_at	I	3.5	0.111111	0	243221_at	I	14	0.451613	2	Zero Overlap	Significant
203904_x_at	D	-3	0.0952381	0	203904_x_at	I	14	0.451613	2	Zero Overlap	Significant
204525_at	I	3	0.0952381	0	204525_at	I	14	0.451613	2	Zero Overlap	Significant
205166_at	D	-3	0.0952381	0	205166_at	I	14	0.451613	2	Zero Overlap	Significant
211091_s_at	I	3	0.0952381	0	211091_s_at	I	14	0.451613	2	Zero Overlap	Significant
216407_at	I	3	0.0952381	0	216407_at	I	14	0.451613	2	Zero Overlap	Significant
240770_at	D	-3	0.0952381	0	240770_at	I	14	0.451613	2	Zero Overlap	Significant
1558184_s_at	I	2.5	0.0793651	0	1558184_s_at	I	14	0.451613	2	Zero Overlap	Significant
1559597_at	D	-2.5	0.0793651	0	1559597_at	I	14	0.451613	2	Zero Overlap	Significant
208071_s_at	D	-2.5	0.0793651	0	208071_s_at	I	14	0.451613	2	Zero Overlap	Significant
210711_at	D	-2.5	0.0793651	0	210711_at	I	14	0.451613	2	Zero Overlap	Significant
212954_at	I	2.5	0.0793651	0	212954_at	I	14	0.451613	2	Zero Overlap	Significant
238676_at	I	2.5	0.0793651	0	238676_at	I	14	0.451613	2	Zero Overlap	Significant
220212_s_at	D	-2	0.0634921	0	220212_s_at	I	14	0.451613	2	Zero Overlap	Significant
230752_at	D	-2	0.0634921	0	230752_at	I	14	0.451613	2	Zero Overlap	Significant
237239_at	I	2	0.0634921	0	237239_at	I	14	0.451613	2	Zero Overlap	Significant
238119_at	I	2	0.0634921	0	238119_at	I	14	0.451613	2	Zero Overlap	Significant
238755_at	I	2	0.0634921	0	238755_at	I	14	0.451613	2	Zero Overlap	Significant
240017_at	I	2	0.0634921	0	240017_at	I	14	0.451613	2	Zero Overlap	Significant
203916_at	D	-1.5	0.047619	0	203916_at	I	14	0.451613	2	Zero Overlap	Significant
217580_x_at	D	-1.5	0.047619	0	217580_x_at	I	14	0.451613	2	Zero Overlap	Significant
220265_at	I	1.5	0.047619	0	220265_at	I	14	0.451613	2	Zero Overlap	Significant
221200_at	D	-1.5	0.047619	0	221200_at	I	14	0.451613	2	Zero Overlap	Significant
225018_at	D	-1.5	0.047619	0	225018_at	I	14	0.451613	2	Zero Overlap	Significant
229654_at	I	1.5	0.047619	0	229654_at	I	14	0.451613	2	Zero Overlap	Significant
231855_at	D	-1.5	0.047619	0	231855_at	I	14	0.451613	2	Zero Overlap	Significant
232331_at	I	1.5	0.047619	0	232331_at	I	14	0.451613	2	Zero Overlap	Significant
232758_s_at	D	-1.5	0.047619	0	232758_s_at	I	14	0.451613	2	Zero Overlap	Significant
239754_at	I	1.5	0.047619	0	239754_at	I	14	0.451613	2	Zero Overlap	Significant
1558790_s_at	D	-1	0.031746	0	1558790_s_at	I	14	0.451613	2	Zero Overlap	Significant
1569241_a_at	D	-1	0.031746	0	1569241_a_at	I	14	0.451613	2	Zero Overlap	Significant
223599_at	I	1	0.031746	0	223599_at	I	14	0.451613	2	Zero Overlap	Significant
233017_x_at	D	-1	0.031746	0	233017_x_at	I	14	0.451613	2	Zero Overlap	Significant
238750_at	I	1	0.031746	0	238750_at	I	14	0.451613	2	Zero Overlap	Significant
241814_at	I	1	0.031746	0	241814_at	I	14	0.451613	2	Zero Overlap	Significant
1552430_at	D	-0.5	0.015873	0	1552430_at	I	14	0.451613	2	Zero Overlap	Significant
1560747_at	I	0.5	0.015873	0	1560747_at	I	14	0.451613	2	Zero Overlap	Significant
1560966_at	D	-0.5	0.015873	0	1560966_at	I	14	0.451613	2	Zero Overlap	Significant
202394_s_at	D	-0.5	0.015873	0	202394_s_at	I	14	0.451613	2	Zero Overlap	Significant
209182_s_at	I	0.5	0.015873	0	209182_s_at	I	14	0.451613	2	Zero Overlap	Significant
211407_at	I	0.5	0.015873	0	211407_at	I	14	0.451613	2	Zero Overlap	Significant
221598_s_at	I	0.5	0.015873	0	221598_s_at	I	14	0.451613	2	Zero Overlap	Significant
228835_at	I	0.5	0.015873	0	228835_at	I	14	0.451613	2	Zero Overlap	Significant
229638_at	I	0.5	0.015873	0	229638_at	I	14	0.451613	2	Zero Overlap	Significant
236273_at	I	0.5	0.015873	0	236273_at	I	14	0.451613	2	Zero Overlap	Significant
243771_at	I	0.5	0.015873	0	243771_at	I	14	0.451613	2	Zero Overlap	Significant
231918_s_at	0	0	0	0	231918_s_at	I	14	0.451613	2	Zero Overlap	Significant
229761_at	D	-22.5	0.714286	4	229761_at	D	-13	0.448276	2	Overlap	Significant
223094_s_at	D	-18.5	0.587302	4	223094_s_at	D	-13	0.448276	2	Overlap	Significant
234761_at	D	-18.5	0.587302	4	234761_at	D	-13	0.448276	2	Overlap	Significant
204966_at	D	-14.5	0.460317	2	204966_at	D	-13	0.448276	2	Overlap	Significant
212151_at	D	-13	0.412698	2	212151_at	D	-13	0.448276	2	Overlap	Significant
218864_at	D	-13	0.412698	2	218864_at	D	-13	0.448276	2	Overlap	Significant
232368_at	D	-11	0.349206	2	232368_at	D	-13	0.448276	2	Overlap	Significant
237650_at	D	-11	0.349206	2	237650_at	D	-13	0.448276	2	Overlap	Significant
236553_at	D	-9.5	0.301587	0	236553_at	D	-13	0.448276	2	Zero Overlap	Significant
230511_at	I	9	0.285714	0	230511_at	D	-13	0.448276	2	Zero Overlap	Significant
223876_at	D	-8.5	0.269841	0	223876_at	D	-13	0.448276	2	Zero Overlap	Significant
1560385_x_at	D	-8	0.253968	0	1560385_x_at	D	-13	0.448276	2	Zero Overlap	Significant
213290_at	D	-7.5	0.238095	0	213290_at	D	-13	0.448276	2	Zero Overlap	Significant
214666_x_at	I	7.5	0.238095	0	214666_x_at	D	-13	0.448276	2	Zero Overlap	Significant
223819_x_at	I	7.5	0.238095	0	223819_x_at	D	-13	0.448276	2	Zero Overlap	Significant
231531_at	D	-7.5	0.238095	0	231531_at	D	-13	0.448276	2	Zero Overlap	Significant
204202_at	D	-6	0.190476	0	204202_at	D	-13	0.448276	2	Zero Overlap	Significant
215174_at	D	-6	0.190476	0	215174_at	D	-13	0.448276	2	Zero Overlap	Significant
1564559_at	D	-5.5	0.174603	0	1564559_at	D	-13	0.448276	2	Zero Overlap	Significant
201261_x_at	D	-5.5	0.174603	0	201261_x_at	D	-13	0.448276	2	Zero Overlap	Significant
222159_at	D	-5.5	0.174603	0	222159_at	D	-13	0.448276	2	Zero Overlap	Significant
201868_s_at	D	-4.5	0.142857	0	201868_s_at	D	-13	0.448276	2	Zero Overlap	Significant
202533_s_at	D	-4.5	0.142857	0	202533_s_at	D	-13	0.448276	2	Zero Overlap	Significant
217622_at	D	-4	0.126984	0	217622_at	D	-13	0.448276	2	Zero Overlap	Significant
206493_at	I	3.5	0.111111	0	206493_at	D	-13	0.448276	2	Zero Overlap	Significant
206719_at	I	2.5	0.0793651	0	206719_at	D	-13	0.448276	2	Zero Overlap	Significant
209651_at	D	-2.5	0.0793651	0	209651_at	D	-13	0.448276	2	Zero Overlap	Significant
220082_at	D	-2.5	0.0793651	0	220082_at	D	-13	0.448276	2	Zero Overlap	Significant
1555314_at	I	2	0.0634921	0	1555314_at	D	-13	0.448276	2	Zero Overlap	Significant
239162_at	D	-2	0.0634921	0	239162_at	D	-13	0.448276	2	Zero Overlap	Significant
206818_s_at	I	1.5	0.047619	0	206818_s_at	D	-13	0.448276	2	Zero Overlap	Significant
215589_at	D	-1.5	0.047619	0	215589_at	D	-13	0.448276	2	Zero Overlap	Significant
242042_s_at	D	-1.5	0.047619	0	242042_s_at	D	-13	0.448276	2	Zero Overlap	Significant
1558340_at	I	1	0.031746	0	1558340_at	D	-13	0.448276	2	Zero Overlap	Significant
1560013_at	I	1	0.031746	0	1560013_at	D	-13	0.448276	2	Zero Overlap	Significant
215613_at	I	0.5	0.015873	0	215613_at	D	-13	0.448276	2	Zero Overlap	Significant
1560081_at	I	27	0.857143	6	1560081_at	I	13.5	0.435484	2	Overlap	Significant
213552_at	I	22.5	0.714286	4	213552_at	I	13.5	0.435484	2	Overlap	Significant
209778_at	I	20.5	0.650794	4	209778_at	I	13.5	0.435484	2	Overlap	Significant
231412_at	I	17.5	0.555556	4	231412_at	I	13.5	0.435484	2	Overlap	Significant
238637_at	I	17	0.539683	4	238637_at	I	13.5	0.435484	2	Overlap	Significant
244229_at	I	17	0.539683	4	244229_at	I	13.5	0.435484	2	Overlap	Significant
1558587_at	I	16	0.507937	4	1558587_at	I	13.5	0.435484	2	Overlap	Significant
236231_at	I	15.5	0.492063	2	236231_at	I	13.5	0.435484	2	Overlap	Significant
230715_at	I	15	0.47619	2	230715_at	I	13.5	0.435484	2	Overlap	Significant
204728_s_at	I	14.5	0.460317	2	204728_s_at	I	13.5	0.435484	2	Overlap	Significant
214285_at	I	14.5	0.460317	2	214285_at	I	13.5	0.435484	2	Overlap	Significant
232775_at	I	13.5	0.428571	2	232775_at	I	13.5	0.435484	2	Overlap	Significant
204005_s_at	I	13	0.412698	2	204005_s_at	I	13.5	0.435484	2	Overlap	Significant
215040_at	I	12.5	0.396825	2	215040_at	I	13.5	0.435484	2	Overlap	Significant
230678_at	I	12.5	0.396825	2	230678_at	I	13.5	0.435484	2	Overlap	Significant
1556835_s_at	I	12	0.380952	2	1556835_s_at	I	13.5	0.435484	2	Overlap	Significant
214331_at	I	12	0.380952	2	214331_at	I	13.5	0.435484	2	Overlap	Significant
206550_s_at	I	11.5	0.365079	2	206550_s_at	I	13.5	0.435484	2	Overlap	Significant
1554341_a_at	I	11	0.349206	2	1554341_a_at	I	13.5	0.435484	2	Overlap	Significant
204798_at	I	11	0.349206	2	204798_at	I	13.5	0.435484	2	Overlap	Significant
206499_s_at	I	11	0.349206	2	206499_s_at	I	13.5	0.435484	2	Overlap	Significant
222196_at	I	11	0.349206	2	222196_at	I	13.5	0.435484	2	Overlap	Significant
204956_at	I	10.5	0.333333	2	204956_at	I	13.5	0.435484	2	Overlap	Significant
222564_at	I	10.5	0.333333	2	222564_at	I	13.5	0.435484	2	Overlap	Significant
231056_at	I	10.5	0.333333	2	231056_at	I	13.5	0.435484	2	Overlap	Significant
236531_at	I	10.5	0.333333	2	236531_at	I	13.5	0.435484	2	Overlap	Significant
239957_at	I	10.5	0.333333	2	239957_at	I	13.5	0.435484	2	Overlap	Significant
1563708_at	D	-10	0.31746	0	1563708_at	I	13.5	0.435484	2	Zero Overlap	Significant
1559950_at	D	-9.5	0.301587	0	1559950_at	I	13.5	0.435484	2	Zero Overlap	Significant
1560102_at	D	-9.5	0.301587	0	1560102_at	I	13.5	0.435484	2	Zero Overlap	Significant
218188_s_at	I	9.5	0.301587	0	218188_s_at	I	13.5	0.435484	2	Zero Overlap	Significant
220542_s_at	D	-9.5	0.301587	0	220542_s_at	I	13.5	0.435484	2	Zero Overlap	Significant
223148_at	I	9.5	0.301587	0	223148_at	I	13.5	0.435484	2	Zero Overlap	Significant
223861_at	I	9.5	0.301587	0	223861_at	I	13.5	0.435484	2	Zero Overlap	Significant
232376_at	I	9.5	0.301587	0	232376_at	I	13.5	0.435484	2	Zero Overlap	Significant
243362_s_at	I	9.5	0.301587	0	243362_s_at	I	13.5	0.435484	2	Zero Overlap	Significant
1570290_at	I	9	0.285714	0	1570290_at	I	13.5	0.435484	2	Zero Overlap	Significant
210573_s_at	I	9	0.285714	0	210573_s_at	I	13.5	0.435484	2	Zero Overlap	Significant
232797_at	I	9	0.285714	0	232797_at	I	13.5	0.435484	2	Zero Overlap	Significant
235182_at	D	-9	0.285714	0	235182_at	I	13.5	0.435484	2	Zero Overlap	Significant
235305_s_at	I	9	0.285714	0	235305_s_at	I	13.5	0.435484	2	Zero Overlap	Significant
239690_at	I	9	0.285714	0	239690_at	I	13.5	0.435484	2	Zero Overlap	Significant
242057_at	I	9	0.285714	0	242057_at	I	13.5	0.435484	2	Zero Overlap	Significant
202988_s_at	I	8.5	0.269841	0	202988_s_at	I	13.5	0.435484	2	Zero Overlap	Significant
210117_at	I	8.5	0.269841	0	210117_at	I	13.5	0.435484	2	Zero Overlap	Significant
217149_x_at	I	8.5	0.269841	0	217149_x_at	I	13.5	0.435484	2	Zero Overlap	Significant
223290_at	I	8.5	0.269841	0	223290_at	I	13.5	0.435484	2	Zero Overlap	Significant
228020_at	I	8.5	0.269841	0	228020_at	I	13.5	0.435484	2	Zero Overlap	Significant
228597_at	I	8.5	0.269841	0	228597_at	I	13.5	0.435484	2	Zero Overlap	Significant
230637_at	D	-8.5	0.269841	0	230637_at	I	13.5	0.435484	2	Zero Overlap	Significant
236294_at	I	8.5	0.269841	0	236294_at	I	13.5	0.435484	2	Zero Overlap	Significant
1555004_a_at	D	-8	0.253968	0	1555004_a_at	I	13.5	0.435484	2	Zero Overlap	Significant
210432_s_at	I	8	0.253968	0	210432_s_at	I	13.5	0.435484	2	Zero Overlap	Significant
219684_at	I	8	0.253968	0	219684_at	I	13.5	0.435484	2	Zero Overlap	Significant
34726_at	I	8	0.253968	0	34726_at	I	13.5	0.435484	2	Zero Overlap	Significant
44822_s_at	I	8	0.253968	0	44822_s_at	I	13.5	0.435484	2	Zero Overlap	Significant
1559343_at	I	7.5	0.238095	0	1559343_at	I	13.5	0.435484	2	Zero Overlap	Significant
203046_s_at	I	7.5	0.238095	0	203046_s_at	I	13.5	0.435484	2	Zero Overlap	Significant
206507_at	I	7.5	0.238095	0	206507_at	I	13.5	0.435484	2	Zero Overlap	Significant
227745_at	I	7.5	0.238095	0	227745_at	I	13.5	0.435484	2	Zero Overlap	Significant
244074_at	I	7.5	0.238095	0	244074_at	I	13.5	0.435484	2	Zero Overlap	Significant
1555561_a_at	I	7	0.222222	0	1555561_a_at	I	13.5	0.435484	2	Zero Overlap	Significant
204691_x_at	I	7	0.222222	0	204691_x_at	I	13.5	0.435484	2	Zero Overlap	Significant
230656_s_at	I	7	0.222222	0	230656_s_at	I	13.5	0.435484	2	Zero Overlap	Significant
1568887_at	D	-6.5	0.206349	0	1568887_at	I	13.5	0.435484	2	Zero Overlap	Significant
216910_at	I	6.5	0.206349	0	216910_at	I	13.5	0.435484	2	Zero Overlap	Significant
222330_at	I	6.5	0.206349	0	222330_at	I	13.5	0.435484	2	Zero Overlap	Significant
225877_at	I	6.5	0.206349	0	225877_at	I	13.5	0.435484	2	Zero Overlap	Significant
1556661_at	D	-6	0.190476	0	1556661_at	I	13.5	0.435484	2	Zero Overlap	Significant
1559634_at	D	-6	0.190476	0	1559634_at	I	13.5	0.435484	2	Zero Overlap	Significant
213899_at	I	6	0.190476	0	213899_at	I	13.5	0.435484	2	Zero Overlap	Significant
218865_at	I	6	0.190476	0	218865_at	I	13.5	0.435484	2	Zero Overlap	Significant
221314_at	D	-6	0.190476	0	221314_at	I	13.5	0.435484	2	Zero Overlap	Significant
234770_at	I	6	0.190476	0	234770_at	I	13.5	0.435484	2	Zero Overlap	Significant
40020_at	I	6	0.190476	0	40020_at	I	13.5	0.435484	2	Zero Overlap	Significant
208195_at	I	5.5	0.174603	0	208195_at	I	13.5	0.435484	2	Zero Overlap	Significant
231610_at	I	5.5	0.174603	0	231610_at	I	13.5	0.435484	2	Zero Overlap	Significant
243634_at	D	-5.5	0.174603	0	243634_at	I	13.5	0.435484	2	Zero Overlap	Significant
1559220_at	I	5	0.15873	0	1559220_at	I	13.5	0.435484	2	Zero Overlap	Significant
1568814_at	D	-5	0.15873	0	1568814_at	I	13.5	0.435484	2	Zero Overlap	Significant
223544_at	I	5	0.15873	0	223544_at	I	13.5	0.435484	2	Zero Overlap	Significant
223821_s_at	D	-5	0.15873	0	223821_s_at	I	13.5	0.435484	2	Zero Overlap	Significant
236596_at	D	-5	0.15873	0	236596_at	I	13.5	0.435484	2	Zero Overlap	Significant
237386_at	I	5	0.15873	0	237386_at	I	13.5	0.435484	2	Zero Overlap	Significant
239744_at	I	5	0.15873	0	239744_at	I	13.5	0.435484	2	Zero Overlap	Significant
1555853_at	I	4.5	0.142857	0	1555853_at	I	13.5	0.435484	2	Zero Overlap	Significant
1561017_at	I	4.5	0.142857	0	1561017_at	I	13.5	0.435484	2	Zero Overlap	Significant
206546_at	I	4.5	0.142857	0	206546_at	I	13.5	0.435484	2	Zero Overlap	Significant
208611_s_at	D	-4.5	0.142857	0	208611_s_at	I	13.5	0.435484	2	Zero Overlap	Significant
217507_at	D	-4.5	0.142857	0	217507_at	I	13.5	0.435484	2	Zero Overlap	Significant
224158_s_at	I	4.5	0.142857	0	224158_s_at	I	13.5	0.435484	2	Zero Overlap	Significant
238214_at	I	4.5	0.142857	0	238214_at	I	13.5	0.435484	2	Zero Overlap	Significant
240781_x_at	I	4.5	0.142857	0	240781_x_at	I	13.5	0.435484	2	Zero Overlap	Significant
1555543_a_at	D	-4	0.126984	0	1555543_a_at	I	13.5	0.435484	2	Zero Overlap	Significant
202089_s_at	I	4	0.126984	0	202089_s_at	I	13.5	0.435484	2	Zero Overlap	Significant
209008_x_at	D	-4	0.126984	0	209008_x_at	I	13.5	0.435484	2	Zero Overlap	Significant
209828_s_at	I	4	0.126984	0	209828_s_at	I	13.5	0.435484	2	Zero Overlap	Significant
217380_s_at	I	4	0.126984	0	217380_s_at	I	13.5	0.435484	2	Zero Overlap	Significant
218214_at	I	4	0.126984	0	218214_at	I	13.5	0.435484	2	Zero Overlap	Significant
239292_at	I	4	0.126984	0	239292_at	I	13.5	0.435484	2	Zero Overlap	Significant
244840_x_at	D	-4	0.126984	0	244840_x_at	I	13.5	0.435484	2	Zero Overlap	Significant
219250_s_at	D	-3.5	0.111111	0	219250_s_at	I	13.5	0.435484	2	Zero Overlap	Significant
222697_s_at	I	3.5	0.111111	0	222697_s_at	I	13.5	0.435484	2	Zero Overlap	Significant
205371_s_at	I	3	0.0952381	0	205371_s_at	I	13.5	0.435484	2	Zero Overlap	Significant
209891_at	I	3	0.0952381	0	209891_at	I	13.5	0.435484	2	Zero Overlap	Significant
212121_at	I	3	0.0952381	0	212121_at	I	13.5	0.435484	2	Zero Overlap	Significant
235611_at	I	3	0.0952381	0	235611_at	I	13.5	0.435484	2	Zero Overlap	Significant
1554578_at	D	-2.5	0.0793651	0	1554578_at	I	13.5	0.435484	2	Zero Overlap	Significant
210821_x_at	D	-2.5	0.0793651	0	210821_x_at	I	13.5	0.435484	2	Zero Overlap	Significant
217063_x_at	I	2.5	0.0793651	0	217063_x_at	I	13.5	0.435484	2	Zero Overlap	Significant
223762_at	I	2.5	0.0793651	0	223762_at	I	13.5	0.435484	2	Zero Overlap	Significant
227980_at	I	2.5	0.0793651	0	227980_at	I	13.5	0.435484	2	Zero Overlap	Significant
233625_x_at	I	2.5	0.0793651	0	233625_x_at	I	13.5	0.435484	2	Zero Overlap	Significant
237825_x_at	I	2.5	0.0793651	0	237825_x_at	I	13.5	0.435484	2	Zero Overlap	Significant
241596_at	I	2.5	0.0793651	0	241596_at	I	13.5	0.435484	2	Zero Overlap	Significant
243166_at	I	2.5	0.0793651	0	243166_at	I	13.5	0.435484	2	Zero Overlap	Significant
208117_s_at	D	-2	0.0634921	0	208117_s_at	I	13.5	0.435484	2	Zero Overlap	Significant
209461_x_at	I	2	0.0634921	0	209461_x_at	I	13.5	0.435484	2	Zero Overlap	Significant
211501_s_at	D	-2	0.0634921	0	211501_s_at	I	13.5	0.435484	2	Zero Overlap	Significant
223585_x_at	I	2	0.0634921	0	223585_x_at	I	13.5	0.435484	2	Zero Overlap	Significant
226320_at	I	2	0.0634921	0	226320_at	I	13.5	0.435484	2	Zero Overlap	Significant
242111_at	I	2	0.0634921	0	242111_at	I	13.5	0.435484	2	Zero Overlap	Significant
1552427_at	D	-1.5	0.047619	0	1552427_at	I	13.5	0.435484	2	Zero Overlap	Significant
211042_x_at	I	1.5	0.047619	0	211042_x_at	I	13.5	0.435484	2	Zero Overlap	Significant
220587_s_at	D	-1.5	0.047619	0	220587_s_at	I	13.5	0.435484	2	Zero Overlap	Significant
226995_at	I	1.5	0.047619	0	226995_at	I	13.5	0.435484	2	Zero Overlap	Significant
239617_at	D	-1.5	0.047619	0	239617_at	I	13.5	0.435484	2	Zero Overlap	Significant
239992_at	I	1.5	0.047619	0	239992_at	I	13.5	0.435484	2	Zero Overlap	Significant
206130_s_at	I	1	0.031746	0	206130_s_at	I	13.5	0.435484	2	Zero Overlap	Significant
207194_s_at	D	-1	0.031746	0	207194_s_at	I	13.5	0.435484	2	Zero Overlap	Significant
220086_at	I	1	0.031746	0	220086_at	I	13.5	0.435484	2	Zero Overlap	Significant
226379_s_at	D	-1	0.031746	0	226379_s_at	I	13.5	0.435484	2	Zero Overlap	Significant
237883_at	D	-1	0.031746	0	237883_at	I	13.5	0.435484	2	Zero Overlap	Significant
1556786_at	I	0.5	0.015873	0	1556786_at	I	13.5	0.435484	2	Zero Overlap	Significant
1558050_at	D	-0.5	0.015873	0	1558050_at	I	13.5	0.435484	2	Zero Overlap	Significant
216409_at	D	-0.5	0.015873	0	216409_at	I	13.5	0.435484	2	Zero Overlap	Significant
234330_at	D	-0.5	0.015873	0	234330_at	I	13.5	0.435484	2	Zero Overlap	Significant
213964_x_at	0	0	0	0	213964_x_at	I	13.5	0.435484	2	Zero Overlap	Significant
223900_s_at	0	0	0	0	223900_s_at	I	13.5	0.435484	2	Zero Overlap	Significant
239963_at	0	0	0	0	239963_at	I	13.5	0.435484	2	Zero Overlap	Significant
1565732_at	D	-15.5	0.492063	2	1565732_at	D	-12.5	0.431034	2	Overlap	Significant
215504_x_at	D	-15.5	0.492063	2	215504_x_at	D	-12.5	0.431034	2	Overlap	Significant
220908_at	D	-15.5	0.492063	2	220908_at	D	-12.5	0.431034	2	Overlap	Significant
235386_at	D	-14.5	0.460317	2	235386_at	D	-12.5	0.431034	2	Overlap	Significant
1555378_at	D	-14	0.444444	2	1555378_at	D	-12.5	0.431034	2	Overlap	Significant
206935_at	D	-14	0.444444	2	206935_at	D	-12.5	0.431034	2	Overlap	Significant
1560633_a_at	D	-12.5	0.396825	2	1560633_a_at	D	-12.5	0.431034	2	Overlap	Significant
232091_s_at	D	-12	0.380952	2	232091_s_at	D	-12.5	0.431034	2	Overlap	Significant
1557719_at	D	-10.5	0.333333	2	1557719_at	D	-12.5	0.431034	2	Overlap	Significant
242562_at	D	-10.5	0.333333	2	242562_at	D	-12.5	0.431034	2	Overlap	Significant
1557026_at	D	-10	0.31746	0	1557026_at	D	-12.5	0.431034	2	Zero Overlap	Significant
231548_at	D	-10	0.31746	0	231548_at	D	-12.5	0.431034	2	Zero Overlap	Significant
202046_s_at	I	9.5	0.301587	0	202046_s_at	D	-12.5	0.431034	2	Zero Overlap	Significant
214668_at	D	-9.5	0.301587	0	214668_at	D	-12.5	0.431034	2	Zero Overlap	Significant
215615_x_at	D	-9.5	0.301587	0	215615_x_at	D	-12.5	0.431034	2	Zero Overlap	Significant
216586_at	D	-9.5	0.301587	0	216586_at	D	-12.5	0.431034	2	Zero Overlap	Significant
232781_at	D	-9.5	0.301587	0	232781_at	D	-12.5	0.431034	2	Zero Overlap	Significant
235588_at	D	-8.5	0.269841	0	235588_at	D	-12.5	0.431034	2	Zero Overlap	Significant
1558794_at	I	7.5	0.238095	0	1558794_at	D	-12.5	0.431034	2	Zero Overlap	Significant
1564307_a_at	D	-7.5	0.238095	0	1564307_a_at	D	-12.5	0.431034	2	Zero Overlap	Significant
232928_at	D	-7.5	0.238095	0	232928_at	D	-12.5	0.431034	2	Zero Overlap	Significant
239753_at	D	-7.5	0.238095	0	239753_at	D	-12.5	0.431034	2	Zero Overlap	Significant
1557661_at	D	-6.5	0.206349	0	1557661_at	D	-12.5	0.431034	2	Zero Overlap	Significant
238324_at	D	-6.5	0.206349	0	238324_at	D	-12.5	0.431034	2	Zero Overlap	Significant
214637_at	D	-5.5	0.174603	0	214637_at	D	-12.5	0.431034	2	Zero Overlap	Significant
216123_x_at	D	-5	0.15873	0	216123_x_at	D	-12.5	0.431034	2	Zero Overlap	Significant
1559806_at	D	-4.5	0.142857	0	1559806_at	D	-12.5	0.431034	2	Zero Overlap	Significant
1554367_at	D	-4	0.126984	0	1554367_at	D	-12.5	0.431034	2	Zero Overlap	Significant
1567612_at	D	-4	0.126984	0	1567612_at	D	-12.5	0.431034	2	Zero Overlap	Significant
226467_at	D	-4	0.126984	0	226467_at	D	-12.5	0.431034	2	Zero Overlap	Significant
231340_at	I	4	0.126984	0	231340_at	D	-12.5	0.431034	2	Zero Overlap	Significant
242790_at	I	4	0.126984	0	242790_at	D	-12.5	0.431034	2	Zero Overlap	Significant
1561917_at	I	3	0.0952381	0	1561917_at	D	-12.5	0.431034	2	Zero Overlap	Significant
233155_at	I	3	0.0952381	0	233155_at	D	-12.5	0.431034	2	Zero Overlap	Significant
239883_s_at	D	-3	0.0952381	0	239883_s_at	D	-12.5	0.431034	2	Zero Overlap	Significant
1556383_at	D	-1.5	0.047619	0	1556383_at	D	-12.5	0.431034	2	Zero Overlap	Significant
1566166_at	I	1.5	0.047619	0	1566166_at	D	-12.5	0.431034	2	Zero Overlap	Significant
207489_at	D	-1.5	0.047619	0	207489_at	D	-12.5	0.431034	2	Zero Overlap	Significant
240612_at	D	-1.5	0.047619	0	240612_at	D	-12.5	0.431034	2	Zero Overlap	Significant
1562789_at	D	-1	0.031746	0	1562789_at	D	-12.5	0.431034	2	Zero Overlap	Significant
242642_at	I	1	0.031746	0	242642_at	D	-12.5	0.431034	2	Zero Overlap	Significant
221573_at	D	-0.5	0.015873	0	221573_at	D	-12.5	0.431034	2	Zero Overlap	Significant
233212_at	D	-0.5	0.015873	0	233212_at	D	-12.5	0.431034	2	Zero Overlap	Significant
205406_s_at	0	0	0	0	205406_s_at	D	-12.5	0.431034	2	Zero Overlap	Significant
228486_at	I	25.5	0.809524	6	228486_at	I	13	0.419355	2	Overlap	Significant
1554408_a_at	I	22.5	0.714286	4	1554408_a_at	I	13	0.419355	2	Overlap	Significant
213411_at	I	22.5	0.714286	4	213411_at	I	13	0.419355	2	Overlap	Significant
239372_at	I	21	0.666667	4	239372_at	I	13	0.419355	2	Overlap	Significant
232967_at	I	19	0.603175	4	232967_at	I	13	0.419355	2	Overlap	Significant
218328_at	I	18.5	0.587302	4	218328_at	I	13	0.419355	2	Overlap	Significant
225747_at	I	18.5	0.587302	4	225747_at	I	13	0.419355	2	Overlap	Significant
41160_at	I	18	0.571429	4	41160_at	I	13	0.419355	2	Overlap	Significant
220168_at	I	17.5	0.555556	4	220168_at	I	13	0.419355	2	Overlap	Significant
222147_s_at	I	17.5	0.555556	4	222147_s_at	I	13	0.419355	2	Overlap	Significant
224851_at	I	17.5	0.555556	4	224851_at	I	13	0.419355	2	Overlap	Significant
218788_s_at	I	16.5	0.52381	4	218788_s_at	I	13	0.419355	2	Overlap	Significant
1554217_a_at	I	15	0.47619	2	1554217_a_at	I	13	0.419355	2	Overlap	Significant
207113_s_at	I	15	0.47619	2	207113_s_at	I	13	0.419355	2	Overlap	Significant
222520_s_at	I	14.5	0.460317	2	222520_s_at	I	13	0.419355	2	Overlap	Significant
222800_at	I	14.5	0.460317	2	222800_at	I	13	0.419355	2	Overlap	Significant
203197_s_at	I	14	0.444444	2	203197_s_at	I	13	0.419355	2	Overlap	Significant
203368_at	I	14	0.444444	2	203368_at	I	13	0.419355	2	Overlap	Significant
221031_s_at	I	13.5	0.428571	2	221031_s_at	I	13	0.419355	2	Overlap	Significant
209602_s_at	I	13	0.412698	2	209602_s_at	I	13	0.419355	2	Overlap	Significant
224533_s_at	I	13	0.412698	2	224533_s_at	I	13	0.419355	2	Overlap	Significant
1553719_s_at	I	12.5	0.396825	2	1553719_s_at	I	13	0.419355	2	Overlap	Significant
222449_at	I	12.5	0.396825	2	222449_at	I	13	0.419355	2	Overlap	Significant
229119_s_at	I	12.5	0.396825	2	229119_s_at	I	13	0.419355	2	Overlap	Significant
240370_at	I	12.5	0.396825	2	240370_at	I	13	0.419355	2	Overlap	Significant
214118_x_at	I	12	0.380952	2	214118_x_at	I	13	0.419355	2	Overlap	Significant
218947_s_at	I	12	0.380952	2	218947_s_at	I	13	0.419355	2	Overlap	Significant
211634_x_at	I	11.5	0.365079	2	211634_x_at	I	13	0.419355	2	Overlap	Significant
212395_s_at	I	11.5	0.365079	2	212395_s_at	I	13	0.419355	2	Overlap	Significant
227156_at	I	11.5	0.365079	2	227156_at	I	13	0.419355	2	Overlap	Significant
228535_at	I	11.5	0.365079	2	228535_at	I	13	0.419355	2	Overlap	Significant
228714_at	I	11.5	0.365079	2	228714_at	I	13	0.419355	2	Overlap	Significant
241741_at	I	11.5	0.365079	2	241741_at	I	13	0.419355	2	Overlap	Significant
201330_at	I	11	0.349206	2	201330_at	I	13	0.419355	2	Overlap	Significant
209934_s_at	I	11	0.349206	2	209934_s_at	I	13	0.419355	2	Overlap	Significant
212521_s_at	I	11	0.349206	2	212521_s_at	I	13	0.419355	2	Overlap	Significant
1554556_a_at	I	10.5	0.333333	2	1554556_a_at	I	13	0.419355	2	Overlap	Significant
1555514_a_at	I	10.5	0.333333	2	1555514_a_at	I	13	0.419355	2	Overlap	Significant
1557624_at	I	10.5	0.333333	2	1557624_at	I	13	0.419355	2	Overlap	Significant
210624_s_at	I	10.5	0.333333	2	210624_s_at	I	13	0.419355	2	Overlap	Significant
229535_at	I	10	0.31746	0	229535_at	I	13	0.419355	2	Zero Overlap	Significant
1565759_at	I	9.5	0.301587	0	1565759_at	I	13	0.419355	2	Zero Overlap	Significant
221071_at	D	-9.5	0.301587	0	221071_at	I	13	0.419355	2	Zero Overlap	Significant
226088_at	I	9.5	0.301587	0	226088_at	I	13	0.419355	2	Zero Overlap	Significant
237130_at	I	9.5	0.301587	0	237130_at	I	13	0.419355	2	Zero Overlap	Significant
241790_at	I	9.5	0.301587	0	241790_at	I	13	0.419355	2	Zero Overlap	Significant
1563528_at	I	9	0.285714	0	1563528_at	I	13	0.419355	2	Zero Overlap	Significant
237033_at	I	9	0.285714	0	237033_at	I	13	0.419355	2	Zero Overlap	Significant
237415_at	D	-9	0.285714	0	237415_at	I	13	0.419355	2	Zero Overlap	Significant
201848_s_at	I	8.5	0.269841	0	201848_s_at	I	13	0.419355	2	Zero Overlap	Significant
216393_at	I	8.5	0.269841	0	216393_at	I	13	0.419355	2	Zero Overlap	Significant
219252_s_at	I	8.5	0.269841	0	219252_s_at	I	13	0.419355	2	Zero Overlap	Significant
225641_at	D	-8.5	0.269841	0	225641_at	I	13	0.419355	2	Zero Overlap	Significant
1553112_s_at	I	8	0.253968	0	1553112_s_at	I	13	0.419355	2	Zero Overlap	Significant
201229_s_at	I	8	0.253968	0	201229_s_at	I	13	0.419355	2	Zero Overlap	Significant
202481_at	I	8	0.253968	0	202481_at	I	13	0.419355	2	Zero Overlap	Significant
229033_s_at	I	8	0.253968	0	229033_s_at	I	13	0.419355	2	Zero Overlap	Significant
240332_at	D	-8	0.253968	0	240332_at	I	13	0.419355	2	Zero Overlap	Significant
202771_at	I	7.5	0.238095	0	202771_at	I	13	0.419355	2	Zero Overlap	Significant
214130_s_at	I	7.5	0.238095	0	214130_s_at	I	13	0.419355	2	Zero Overlap	Significant
220358_at	I	7.5	0.238095	0	220358_at	I	13	0.419355	2	Zero Overlap	Significant
221843_s_at	I	7.5	0.238095	0	221843_s_at	I	13	0.419355	2	Zero Overlap	Significant
233451_at	D	-7.5	0.238095	0	233451_at	I	13	0.419355	2	Zero Overlap	Significant
241841_at	I	7.5	0.238095	0	241841_at	I	13	0.419355	2	Zero Overlap	Significant
1554148_a_at	I	7	0.222222	0	1554148_a_at	I	13	0.419355	2	Zero Overlap	Significant
1556350_a_at	I	7	0.222222	0	1556350_a_at	I	13	0.419355	2	Zero Overlap	Significant
1561726_s_at	D	-7	0.222222	0	1561726_s_at	I	13	0.419355	2	Zero Overlap	Significant
201644_at	D	-7	0.222222	0	201644_at	I	13	0.419355	2	Zero Overlap	Significant
216710_x_at	I	7	0.222222	0	216710_x_at	I	13	0.419355	2	Zero Overlap	Significant
217390_x_at	D	-7	0.222222	0	217390_x_at	I	13	0.419355	2	Zero Overlap	Significant
218565_at	I	7	0.222222	0	218565_at	I	13	0.419355	2	Zero Overlap	Significant
223831_x_at	I	7	0.222222	0	223831_x_at	I	13	0.419355	2	Zero Overlap	Significant
226946_at	I	7	0.222222	0	226946_at	I	13	0.419355	2	Zero Overlap	Significant
228941_at	I	7	0.222222	0	228941_at	I	13	0.419355	2	Zero Overlap	Significant
233515_at	D	-7	0.222222	0	233515_at	I	13	0.419355	2	Zero Overlap	Significant
236026_at	I	7	0.222222	0	236026_at	I	13	0.419355	2	Zero Overlap	Significant
240126_x_at	D	-7	0.222222	0	240126_x_at	I	13	0.419355	2	Zero Overlap	Significant
241944_x_at	D	-7	0.222222	0	241944_x_at	I	13	0.419355	2	Zero Overlap	Significant
1557895_at	D	-6.5	0.206349	0	1557895_at	I	13	0.419355	2	Zero Overlap	Significant
206860_s_at	I	6.5	0.206349	0	206860_s_at	I	13	0.419355	2	Zero Overlap	Significant
223410_s_at	I	6.5	0.206349	0	223410_s_at	I	13	0.419355	2	Zero Overlap	Significant
227188_at	I	6.5	0.206349	0	227188_at	I	13	0.419355	2	Zero Overlap	Significant
228725_x_at	I	6.5	0.206349	0	228725_x_at	I	13	0.419355	2	Zero Overlap	Significant
201427_s_at	I	6	0.190476	0	201427_s_at	I	13	0.419355	2	Zero Overlap	Significant
205288_at	D	-6	0.190476	0	205288_at	I	13	0.419355	2	Zero Overlap	Significant
218483_s_at	I	6	0.190476	0	218483_s_at	I	13	0.419355	2	Zero Overlap	Significant
226643_s_at	I	6	0.190476	0	226643_s_at	I	13	0.419355	2	Zero Overlap	Significant
231869_at	I	6	0.190476	0	231869_at	I	13	0.419355	2	Zero Overlap	Significant
236062_at	I	6	0.190476	0	236062_at	I	13	0.419355	2	Zero Overlap	Significant
236113_at	D	-6	0.190476	0	236113_at	I	13	0.419355	2	Zero Overlap	Significant
236916_at	I	6	0.190476	0	236916_at	I	13	0.419355	2	Zero Overlap	Significant
1557203_at	I	5.5	0.174603	0	1557203_at	I	13	0.419355	2	Zero Overlap	Significant
201571_s_at	I	5.5	0.174603	0	201571_s_at	I	13	0.419355	2	Zero Overlap	Significant
219208_at	I	5.5	0.174603	0	219208_at	I	13	0.419355	2	Zero Overlap	Significant
231943_at	I	5.5	0.174603	0	231943_at	I	13	0.419355	2	Zero Overlap	Significant
237065_s_at	D	-5.5	0.174603	0	237065_s_at	I	13	0.419355	2	Zero Overlap	Significant
1553106_at	I	5	0.15873	0	1553106_at	I	13	0.419355	2	Zero Overlap	Significant
1556493_a_at	I	5	0.15873	0	1556493_a_at	I	13	0.419355	2	Zero Overlap	Significant
1557363_a_at	D	-5	0.15873	0	1557363_a_at	I	13	0.419355	2	Zero Overlap	Significant
205601_s_at	D	-5	0.15873	0	205601_s_at	I	13	0.419355	2	Zero Overlap	Significant
213435_at	D	-5	0.15873	0	213435_at	I	13	0.419355	2	Zero Overlap	Significant
242613_at	D	-5	0.15873	0	242613_at	I	13	0.419355	2	Zero Overlap	Significant
1552286_at	I	4.5	0.142857	0	1552286_at	I	13	0.419355	2	Zero Overlap	Significant
1556301_at	I	4.5	0.142857	0	1556301_at	I	13	0.419355	2	Zero Overlap	Significant
216594_x_at	D	-4.5	0.142857	0	216594_x_at	I	13	0.419355	2	Zero Overlap	Significant
230782_at	I	4.5	0.142857	0	230782_at	I	13	0.419355	2	Zero Overlap	Significant
1557190_at	I	4	0.126984	0	1557190_at	I	13	0.419355	2	Zero Overlap	Significant
201633_s_at	I	4	0.126984	0	201633_s_at	I	13	0.419355	2	Zero Overlap	Significant
205282_at	I	4	0.126984	0	205282_at	I	13	0.419355	2	Zero Overlap	Significant
214671_s_at	D	-4	0.126984	0	214671_s_at	I	13	0.419355	2	Zero Overlap	Significant
217541_x_at	I	4	0.126984	0	217541_x_at	I	13	0.419355	2	Zero Overlap	Significant
226815_at	I	4	0.126984	0	226815_at	I	13	0.419355	2	Zero Overlap	Significant
229261_at	I	4	0.126984	0	229261_at	I	13	0.419355	2	Zero Overlap	Significant
240984_at	I	4	0.126984	0	240984_at	I	13	0.419355	2	Zero Overlap	Significant
1552580_at	D	-3.5	0.111111	0	1552580_at	I	13	0.419355	2	Zero Overlap	Significant
1570039_at	I	3.5	0.111111	0	1570039_at	I	13	0.419355	2	Zero Overlap	Significant
206744_s_at	I	3.5	0.111111	0	206744_s_at	I	13	0.419355	2	Zero Overlap	Significant
211701_s_at	I	3.5	0.111111	0	211701_s_at	I	13	0.419355	2	Zero Overlap	Significant
213926_s_at	D	-3.5	0.111111	0	213926_s_at	I	13	0.419355	2	Zero Overlap	Significant
214289_at	I	3.5	0.111111	0	214289_at	I	13	0.419355	2	Zero Overlap	Significant
224024_at	I	3.5	0.111111	0	224024_at	I	13	0.419355	2	Zero Overlap	Significant
227597_at	I	3.5	0.111111	0	227597_at	I	13	0.419355	2	Zero Overlap	Significant
238682_at	I	3.5	0.111111	0	238682_at	I	13	0.419355	2	Zero Overlap	Significant
241866_at	I	3.5	0.111111	0	241866_at	I	13	0.419355	2	Zero Overlap	Significant
1562743_at	I	3	0.0952381	0	1562743_at	I	13	0.419355	2	Zero Overlap	Significant
1568807_a_at	I	3	0.0952381	0	1568807_a_at	I	13	0.419355	2	Zero Overlap	Significant
204564_at	D	-3	0.0952381	0	204564_at	I	13	0.419355	2	Zero Overlap	Significant
211918_x_at	D	-3	0.0952381	0	211918_x_at	I	13	0.419355	2	Zero Overlap	Significant
214402_s_at	D	-3	0.0952381	0	214402_s_at	I	13	0.419355	2	Zero Overlap	Significant
218311_at	I	3	0.0952381	0	218311_at	I	13	0.419355	2	Zero Overlap	Significant
219108_x_at	I	3	0.0952381	0	219108_x_at	I	13	0.419355	2	Zero Overlap	Significant
226033_at	D	-3	0.0952381	0	226033_at	I	13	0.419355	2	Zero Overlap	Significant
226768_at	D	-3	0.0952381	0	226768_at	I	13	0.419355	2	Zero Overlap	Significant
229989_at	D	-3	0.0952381	0	229989_at	I	13	0.419355	2	Zero Overlap	Significant
230981_at	I	3	0.0952381	0	230981_at	I	13	0.419355	2	Zero Overlap	Significant
236697_at	D	-3	0.0952381	0	236697_at	I	13	0.419355	2	Zero Overlap	Significant
241777_x_at	I	3	0.0952381	0	241777_x_at	I	13	0.419355	2	Zero Overlap	Significant
203747_at	I	2.5	0.0793651	0	203747_at	I	13	0.419355	2	Zero Overlap	Significant
213437_at	I	2.5	0.0793651	0	213437_at	I	13	0.419355	2	Zero Overlap	Significant
221227_x_at	D	-2.5	0.0793651	0	221227_x_at	I	13	0.419355	2	Zero Overlap	Significant
225323_at	I	2.5	0.0793651	0	225323_at	I	13	0.419355	2	Zero Overlap	Significant
229082_at	I	2.5	0.0793651	0	229082_at	I	13	0.419355	2	Zero Overlap	Significant
241826_x_at	I	2.5	0.0793651	0	241826_x_at	I	13	0.419355	2	Zero Overlap	Significant
220703_at	I	2	0.0634921	0	220703_at	I	13	0.419355	2	Zero Overlap	Significant
225717_at	D	-2	0.0634921	0	225717_at	I	13	0.419355	2	Zero Overlap	Significant
242251_at	D	-2	0.0634921	0	242251_at	I	13	0.419355	2	Zero Overlap	Significant
206569_at	I	1.5	0.047619	0	206569_at	I	13	0.419355	2	Zero Overlap	Significant
218765_at	D	-1.5	0.047619	0	218765_at	I	13	0.419355	2	Zero Overlap	Significant
219068_x_at	D	-1.5	0.047619	0	219068_x_at	I	13	0.419355	2	Zero Overlap	Significant
231074_at	I	1.5	0.047619	0	231074_at	I	13	0.419355	2	Zero Overlap	Significant
65770_at	D	-1.5	0.047619	0	65770_at	I	13	0.419355	2	Zero Overlap	Significant
1552490_at	I	1	0.031746	0	1552490_at	I	13	0.419355	2	Zero Overlap	Significant
1553440_at	D	-1	0.031746	0	1553440_at	I	13	0.419355	2	Zero Overlap	Significant
212303_x_at	I	1	0.031746	0	212303_x_at	I	13	0.419355	2	Zero Overlap	Significant
213445_at	D	-1	0.031746	0	213445_at	I	13	0.419355	2	Zero Overlap	Significant
216467_s_at	I	1	0.031746	0	216467_s_at	I	13	0.419355	2	Zero Overlap	Significant
217793_at	D	-1	0.031746	0	217793_at	I	13	0.419355	2	Zero Overlap	Significant
220911_s_at	D	-1	0.031746	0	220911_s_at	I	13	0.419355	2	Zero Overlap	Significant
225723_at	I	1	0.031746	0	225723_at	I	13	0.419355	2	Zero Overlap	Significant
232556_at	D	-1	0.031746	0	232556_at	I	13	0.419355	2	Zero Overlap	Significant
232588_at	D	-1	0.031746	0	232588_at	I	13	0.419355	2	Zero Overlap	Significant
204146_at	I	0.5	0.015873	0	204146_at	I	13	0.419355	2	Zero Overlap	Significant
212528_at	D	-0.5	0.015873	0	212528_at	I	13	0.419355	2	Zero Overlap	Significant
213920_at	I	0.5	0.015873	0	213920_at	I	13	0.419355	2	Zero Overlap	Significant
215293_s_at	I	0.5	0.015873	0	215293_s_at	I	13	0.419355	2	Zero Overlap	Significant
219800_s_at	I	0.5	0.015873	0	219800_s_at	I	13	0.419355	2	Zero Overlap	Significant
222045_s_at	D	-0.5	0.015873	0	222045_s_at	I	13	0.419355	2	Zero Overlap	Significant
227913_at	D	-0.5	0.015873	0	227913_at	I	13	0.419355	2	Zero Overlap	Significant
235884_at	I	0.5	0.015873	0	235884_at	I	13	0.419355	2	Zero Overlap	Significant
237925_at	I	0.5	0.015873	0	237925_at	I	13	0.419355	2	Zero Overlap	Significant
240718_at	I	0.5	0.015873	0	240718_at	I	13	0.419355	2	Zero Overlap	Significant
1556829_at	0	0	0	0	1556829_at	I	13	0.419355	2	Zero Overlap	Significant
212849_at	0	0	0	0	212849_at	I	13	0.419355	2	Zero Overlap	Significant
219076_s_at	0	0	0	0	219076_s_at	I	13	0.419355	2	Zero Overlap	Significant
225047_at	0	0	0	0	225047_at	I	13	0.419355	2	Zero Overlap	Significant
229045_at	0	0	0	0	229045_at	I	13	0.419355	2	Zero Overlap	Significant
233239_at	D	-20.5	0.650794	4	233239_at	D	-12	0.413793	2	Overlap	Significant
214740_at	D	-18.5	0.587302	4	214740_at	D	-12	0.413793	2	Overlap	Significant
238772_at	D	-18	0.571429	4	238772_at	D	-12	0.413793	2	Overlap	Significant
223063_at	D	-17	0.539683	4	223063_at	D	-12	0.413793	2	Overlap	Significant
1557003_at	D	-16.5	0.52381	4	1557003_at	D	-12	0.413793	2	Overlap	Significant
227151_at	D	-16	0.507937	4	227151_at	D	-12	0.413793	2	Overlap	Significant
1558385_at	D	-15	0.47619	2	1558385_at	D	-12	0.413793	2	Overlap	Significant
221242_at	D	-15	0.47619	2	221242_at	D	-12	0.413793	2	Overlap	Significant
228034_x_at	D	-14.5	0.460317	2	228034_x_at	D	-12	0.413793	2	Overlap	Significant
1566823_a_at	D	-14	0.444444	2	1566823_a_at	D	-12	0.413793	2	Overlap	Significant
216728_at	D	-13.5	0.428571	2	216728_at	D	-12	0.413793	2	Overlap	Significant
1568906_at	D	-13	0.412698	2	1568906_at	D	-12	0.413793	2	Overlap	Significant
235236_at	D	-11.5	0.365079	2	235236_at	D	-12	0.413793	2	Overlap	Significant
1561353_at	D	-9	0.285714	0	1561353_at	D	-12	0.413793	2	Zero Overlap	Significant
216150_at	D	-9	0.285714	0	216150_at	D	-12	0.413793	2	Zero Overlap	Significant
229896_at	D	-9	0.285714	0	229896_at	D	-12	0.413793	2	Zero Overlap	Significant
240497_at	D	-9	0.285714	0	240497_at	D	-12	0.413793	2	Zero Overlap	Significant
209032_s_at	D	-8.5	0.269841	0	209032_s_at	D	-12	0.413793	2	Zero Overlap	Significant
222874_s_at	I	8	0.253968	0	222874_s_at	D	-12	0.413793	2	Zero Overlap	Significant
239271_at	D	-8	0.253968	0	239271_at	D	-12	0.413793	2	Zero Overlap	Significant
238830_at	D	-7.5	0.238095	0	238830_at	D	-12	0.413793	2	Zero Overlap	Significant
231067_s_at	D	-7	0.222222	0	231067_s_at	D	-12	0.413793	2	Zero Overlap	Significant
232454_at	D	-7	0.222222	0	232454_at	D	-12	0.413793	2	Zero Overlap	Significant
38043_at	I	7	0.222222	0	38043_at	D	-12	0.413793	2	Zero Overlap	Significant
211021_s_at	I	6.5	0.206349	0	211021_s_at	D	-12	0.413793	2	Zero Overlap	Significant
232822_x_at	D	-6.5	0.206349	0	232822_x_at	D	-12	0.413793	2	Zero Overlap	Significant
241012_at	D	-6	0.190476	0	241012_at	D	-12	0.413793	2	Zero Overlap	Significant
233217_at	D	-5.5	0.174603	0	233217_at	D	-12	0.413793	2	Zero Overlap	Significant
205991_s_at	D	-5	0.15873	0	205991_s_at	D	-12	0.413793	2	Zero Overlap	Significant
207376_at	I	5	0.15873	0	207376_at	D	-12	0.413793	2	Zero Overlap	Significant
1558793_at	D	-4.5	0.142857	0	1558793_at	D	-12	0.413793	2	Zero Overlap	Significant
203826_s_at	I	4	0.126984	0	203826_s_at	D	-12	0.413793	2	Zero Overlap	Significant
205339_at	I	4	0.126984	0	205339_at	D	-12	0.413793	2	Zero Overlap	Significant
224105_x_at	D	-4	0.126984	0	224105_x_at	D	-12	0.413793	2	Zero Overlap	Significant
228877_at	D	-4	0.126984	0	228877_at	D	-12	0.413793	2	Zero Overlap	Significant
236580_at	I	4	0.126984	0	236580_at	D	-12	0.413793	2	Zero Overlap	Significant
210348_at	D	-3.5	0.111111	0	210348_at	D	-12	0.413793	2	Zero Overlap	Significant
238570_at	I	3.5	0.111111	0	238570_at	D	-12	0.413793	2	Zero Overlap	Significant
1570631_at	D	-3	0.0952381	0	1570631_at	D	-12	0.413793	2	Zero Overlap	Significant
231096_at	I	3	0.0952381	0	231096_at	D	-12	0.413793	2	Zero Overlap	Significant
236769_at	I	3	0.0952381	0	236769_at	D	-12	0.413793	2	Zero Overlap	Significant
235412_at	D	-2.5	0.0793651	0	235412_at	D	-12	0.413793	2	Zero Overlap	Significant
238788_at	D	-2.5	0.0793651	0	238788_at	D	-12	0.413793	2	Zero Overlap	Significant
1555939_at	D	-2	0.0634921	0	1555939_at	D	-12	0.413793	2	Zero Overlap	Significant
209021_x_at	I	2	0.0634921	0	209021_x_at	D	-12	0.413793	2	Zero Overlap	Significant
233430_at	I	2	0.0634921	0	233430_at	D	-12	0.413793	2	Zero Overlap	Significant
240138_at	D	-2	0.0634921	0	240138_at	D	-12	0.413793	2	Zero Overlap	Significant
214758_at	D	-1.5	0.047619	0	214758_at	D	-12	0.413793	2	Zero Overlap	Significant
242207_at	D	-1.5	0.047619	0	242207_at	D	-12	0.413793	2	Zero Overlap	Significant
243641_at	I	1.5	0.047619	0	243641_at	D	-12	0.413793	2	Zero Overlap	Significant
224181_at	D	-1	0.031746	0	224181_at	D	-12	0.413793	2	Zero Overlap	Significant
236013_at	I	1	0.031746	0	236013_at	D	-12	0.413793	2	Zero Overlap	Significant
238895_at	I	1	0.031746	0	238895_at	D	-12	0.413793	2	Zero Overlap	Significant
243908_at	D	-1	0.031746	0	243908_at	D	-12	0.413793	2	Zero Overlap	Significant
244658_at	I	0.5	0.015873	0	244658_at	D	-12	0.413793	2	Zero Overlap	Significant
1557309_at	I	28.5	0.904762	6	1557309_at	I	12.5	0.403226	2	Overlap	Significant
225487_at	I	26	0.825397	6	225487_at	I	12.5	0.403226	2	Overlap	Significant
232612_s_at	I	24	0.761905	4	232612_s_at	I	12.5	0.403226	2	Overlap	Significant
214727_at	I	21	0.666667	4	214727_at	I	12.5	0.403226	2	Overlap	Significant
209746_s_at	I	20.5	0.650794	4	209746_s_at	I	12.5	0.403226	2	Overlap	Significant
244411_at	I	20.5	0.650794	4	244411_at	I	12.5	0.403226	2	Overlap	Significant
226710_at	I	18.5	0.587302	4	226710_at	I	12.5	0.403226	2	Overlap	Significant
223709_s_at	I	17.5	0.555556	4	223709_s_at	I	12.5	0.403226	2	Overlap	Significant
213753_x_at	I	17	0.539683	4	213753_x_at	I	12.5	0.403226	2	Overlap	Significant
242628_at	I	17	0.539683	4	242628_at	I	12.5	0.403226	2	Overlap	Significant
227605_at	I	16.5	0.52381	4	227605_at	I	12.5	0.403226	2	Overlap	Significant
234672_s_at	I	16.5	0.52381	4	234672_s_at	I	12.5	0.403226	2	Overlap	Significant
1561759_at	I	16	0.507937	4	1561759_at	I	12.5	0.403226	2	Overlap	Significant
204504_s_at	I	15	0.47619	2	204504_s_at	I	12.5	0.403226	2	Overlap	Significant
206448_at	I	14.5	0.460317	2	206448_at	I	12.5	0.403226	2	Overlap	Significant
234670_at	I	14.5	0.460317	2	234670_at	I	12.5	0.403226	2	Overlap	Significant
215995_x_at	I	14	0.444444	2	215995_x_at	I	12.5	0.403226	2	Overlap	Significant
230274_s_at	I	14	0.444444	2	230274_s_at	I	12.5	0.403226	2	Overlap	Significant
232066_x_at	I	14	0.444444	2	232066_x_at	I	12.5	0.403226	2	Overlap	Significant
242437_at	I	14	0.444444	2	242437_at	I	12.5	0.403226	2	Overlap	Significant
1557438_at	I	13.5	0.428571	2	1557438_at	I	12.5	0.403226	2	Overlap	Significant
212201_at	I	13	0.412698	2	212201_at	I	12.5	0.403226	2	Overlap	Significant
235354_s_at	I	13	0.412698	2	235354_s_at	I	12.5	0.403226	2	Overlap	Significant
218951_s_at	I	12	0.380952	2	218951_s_at	I	12.5	0.403226	2	Overlap	Significant
242761_s_at	I	11.5	0.365079	2	242761_s_at	I	12.5	0.403226	2	Overlap	Significant
1558906_a_at	I	11	0.349206	2	1558906_a_at	I	12.5	0.403226	2	Overlap	Significant
208779_x_at	I	11	0.349206	2	208779_x_at	I	12.5	0.403226	2	Overlap	Significant
218212_s_at	I	11	0.349206	2	218212_s_at	I	12.5	0.403226	2	Overlap	Significant
228660_x_at	I	11	0.349206	2	228660_x_at	I	12.5	0.403226	2	Overlap	Significant
242923_at	I	11	0.349206	2	242923_at	I	12.5	0.403226	2	Overlap	Significant
1555691_a_at	I	10.5	0.333333	2	1555691_a_at	I	12.5	0.403226	2	Overlap	Significant
218477_at	I	10.5	0.333333	2	218477_at	I	12.5	0.403226	2	Overlap	Significant
222193_at	I	10.5	0.333333	2	222193_at	I	12.5	0.403226	2	Overlap	Significant
1555370_a_at	I	10	0.31746	0	1555370_a_at	I	12.5	0.403226	2	Zero Overlap	Significant
218100_s_at	I	10	0.31746	0	218100_s_at	I	12.5	0.403226	2	Zero Overlap	Significant
219785_s_at	I	10	0.31746	0	219785_s_at	I	12.5	0.403226	2	Zero Overlap	Significant
228293_at	D	-10	0.31746	0	228293_at	I	12.5	0.403226	2	Zero Overlap	Significant
233389_at	D	-10	0.31746	0	233389_at	I	12.5	0.403226	2	Zero Overlap	Significant
202383_at	I	9.5	0.301587	0	202383_at	I	12.5	0.403226	2	Zero Overlap	Significant
210463_x_at	I	9.5	0.301587	0	210463_x_at	I	12.5	0.403226	2	Zero Overlap	Significant
1561760_s_at	I	9	0.285714	0	1561760_s_at	I	12.5	0.403226	2	Zero Overlap	Significant
215797_at	I	9	0.285714	0	215797_at	I	12.5	0.403226	2	Zero Overlap	Significant
232257_s_at	I	9	0.285714	0	232257_s_at	I	12.5	0.403226	2	Zero Overlap	Significant
236615_at	I	9	0.285714	0	236615_at	I	12.5	0.403226	2	Zero Overlap	Significant
231002_s_at	I	8.5	0.269841	0	231002_s_at	I	12.5	0.403226	2	Zero Overlap	Significant
1559307_s_at	I	8	0.253968	0	1559307_s_at	I	12.5	0.403226	2	Zero Overlap	Significant
1561292_at	I	8	0.253968	0	1561292_at	I	12.5	0.403226	2	Zero Overlap	Significant
205875_s_at	I	8	0.253968	0	205875_s_at	I	12.5	0.403226	2	Zero Overlap	Significant
210354_at	I	8	0.253968	0	210354_at	I	12.5	0.403226	2	Zero Overlap	Significant
226889_at	I	8	0.253968	0	226889_at	I	12.5	0.403226	2	Zero Overlap	Significant
229437_at	I	8	0.253968	0	229437_at	I	12.5	0.403226	2	Zero Overlap	Significant
219701_at	I	7.5	0.238095	0	219701_at	I	12.5	0.403226	2	Zero Overlap	Significant
215537_x_at	D	-7	0.222222	0	215537_x_at	I	12.5	0.403226	2	Zero Overlap	Significant
219302_s_at	D	-7	0.222222	0	219302_s_at	I	12.5	0.403226	2	Zero Overlap	Significant
1561530_at	D	-6.5	0.206349	0	1561530_at	I	12.5	0.403226	2	Zero Overlap	Significant
204569_at	I	6.5	0.206349	0	204569_at	I	12.5	0.403226	2	Zero Overlap	Significant
205854_at	I	6.5	0.206349	0	205854_at	I	12.5	0.403226	2	Zero Overlap	Significant
218036_x_at	I	6.5	0.206349	0	218036_x_at	I	12.5	0.403226	2	Zero Overlap	Significant
225902_at	I	6.5	0.206349	0	225902_at	I	12.5	0.403226	2	Zero Overlap	Significant
226390_at	I	6.5	0.206349	0	226390_at	I	12.5	0.403226	2	Zero Overlap	Significant
233778_at	I	6.5	0.206349	0	233778_at	I	12.5	0.403226	2	Zero Overlap	Significant
241383_at	I	6.5	0.206349	0	241383_at	I	12.5	0.403226	2	Zero Overlap	Significant
213166_x_at	I	6	0.190476	0	213166_x_at	I	12.5	0.403226	2	Zero Overlap	Significant
215891_s_at	I	6	0.190476	0	215891_s_at	I	12.5	0.403226	2	Zero Overlap	Significant
224630_at	I	6	0.190476	0	224630_at	I	12.5	0.403226	2	Zero Overlap	Significant
226072_at	I	6	0.190476	0	226072_at	I	12.5	0.403226	2	Zero Overlap	Significant
241745_at	D	-6	0.190476	0	241745_at	I	12.5	0.403226	2	Zero Overlap	Significant
1554175_at	I	5.5	0.174603	0	1554175_at	I	12.5	0.403226	2	Zero Overlap	Significant
220473_s_at	I	5.5	0.174603	0	220473_s_at	I	12.5	0.403226	2	Zero Overlap	Significant
225238_at	I	5.5	0.174603	0	225238_at	I	12.5	0.403226	2	Zero Overlap	Significant
233730_at	D	-5.5	0.174603	0	233730_at	I	12.5	0.403226	2	Zero Overlap	Significant
236883_at	I	5.5	0.174603	0	236883_at	I	12.5	0.403226	2	Zero Overlap	Significant
243775_at	I	5.5	0.174603	0	243775_at	I	12.5	0.403226	2	Zero Overlap	Significant
1553395_a_at	I	5	0.15873	0	1553395_a_at	I	12.5	0.403226	2	Zero Overlap	Significant
1554486_a_at	I	5	0.15873	0	1554486_a_at	I	12.5	0.403226	2	Zero Overlap	Significant
1559005_s_at	D	-5	0.15873	0	1559005_s_at	I	12.5	0.403226	2	Zero Overlap	Significant
1561976_at	D	-5	0.15873	0	1561976_at	I	12.5	0.403226	2	Zero Overlap	Significant
208940_at	I	5	0.15873	0	208940_at	I	12.5	0.403226	2	Zero Overlap	Significant
212838_at	I	5	0.15873	0	212838_at	I	12.5	0.403226	2	Zero Overlap	Significant
228942_s_at	D	-5	0.15873	0	228942_s_at	I	12.5	0.403226	2	Zero Overlap	Significant
239688_at	D	-5	0.15873	0	239688_at	I	12.5	0.403226	2	Zero Overlap	Significant
241730_at	I	5	0.15873	0	241730_at	I	12.5	0.403226	2	Zero Overlap	Significant
1559957_a_at	I	4.5	0.142857	0	1559957_a_at	I	12.5	0.403226	2	Zero Overlap	Significant
207627_s_at	I	4.5	0.142857	0	207627_s_at	I	12.5	0.403226	2	Zero Overlap	Significant
209241_x_at	D	-4.5	0.142857	0	209241_x_at	I	12.5	0.403226	2	Zero Overlap	Significant
215718_s_at	D	-4.5	0.142857	0	215718_s_at	I	12.5	0.403226	2	Zero Overlap	Significant
217899_at	I	4.5	0.142857	0	217899_at	I	12.5	0.403226	2	Zero Overlap	Significant
219875_s_at	D	-4.5	0.142857	0	219875_s_at	I	12.5	0.403226	2	Zero Overlap	Significant
225638_at	I	4.5	0.142857	0	225638_at	I	12.5	0.403226	2	Zero Overlap	Significant
230233_at	D	-4.5	0.142857	0	230233_at	I	12.5	0.403226	2	Zero Overlap	Significant
205307_s_at	I	4	0.126984	0	205307_s_at	I	12.5	0.403226	2	Zero Overlap	Significant
207824_s_at	I	4	0.126984	0	207824_s_at	I	12.5	0.403226	2	Zero Overlap	Significant
210349_at	I	4	0.126984	0	210349_at	I	12.5	0.403226	2	Zero Overlap	Significant
215898_at	D	-4	0.126984	0	215898_at	I	12.5	0.403226	2	Zero Overlap	Significant
216620_s_at	I	4	0.126984	0	216620_s_at	I	12.5	0.403226	2	Zero Overlap	Significant
217820_s_at	D	-4	0.126984	0	217820_s_at	I	12.5	0.403226	2	Zero Overlap	Significant
225861_at	I	4	0.126984	0	225861_at	I	12.5	0.403226	2	Zero Overlap	Significant
226627_at	I	4	0.126984	0	226627_at	I	12.5	0.403226	2	Zero Overlap	Significant
239058_at	D	-4	0.126984	0	239058_at	I	12.5	0.403226	2	Zero Overlap	Significant
239339_at	I	4	0.126984	0	239339_at	I	12.5	0.403226	2	Zero Overlap	Significant
1553217_s_at	I	3.5	0.111111	0	1553217_s_at	I	12.5	0.403226	2	Zero Overlap	Significant
1555842_at	I	3.5	0.111111	0	1555842_at	I	12.5	0.403226	2	Zero Overlap	Significant
1557817_a_at	D	-3.5	0.111111	0	1557817_a_at	I	12.5	0.403226	2	Zero Overlap	Significant
210313_at	D	-3.5	0.111111	0	210313_at	I	12.5	0.403226	2	Zero Overlap	Significant
225756_at	D	-3.5	0.111111	0	225756_at	I	12.5	0.403226	2	Zero Overlap	Significant
233884_at	D	-3.5	0.111111	0	233884_at	I	12.5	0.403226	2	Zero Overlap	Significant
238464_at	I	3.5	0.111111	0	238464_at	I	12.5	0.403226	2	Zero Overlap	Significant
242477_at	I	3.5	0.111111	0	242477_at	I	12.5	0.403226	2	Zero Overlap	Significant
244453_at	D	-3.5	0.111111	0	244453_at	I	12.5	0.403226	2	Zero Overlap	Significant
205429_s_at	I	3	0.0952381	0	205429_s_at	I	12.5	0.403226	2	Zero Overlap	Significant
212017_at	D	-3	0.0952381	0	212017_at	I	12.5	0.403226	2	Zero Overlap	Significant
213430_at	I	3	0.0952381	0	213430_at	I	12.5	0.403226	2	Zero Overlap	Significant
227007_at	I	3	0.0952381	0	227007_at	I	12.5	0.403226	2	Zero Overlap	Significant
231641_at	I	3	0.0952381	0	231641_at	I	12.5	0.403226	2	Zero Overlap	Significant
233649_at	D	-3	0.0952381	0	233649_at	I	12.5	0.403226	2	Zero Overlap	Significant
235068_at	I	3	0.0952381	0	235068_at	I	12.5	0.403226	2	Zero Overlap	Significant
241992_at	I	3	0.0952381	0	241992_at	I	12.5	0.403226	2	Zero Overlap	Significant
1555731_a_at	D	-2.5	0.0793651	0	1555731_a_at	I	12.5	0.403226	2	Zero Overlap	Significant
1560070_at	D	-2.5	0.0793651	0	1560070_at	I	12.5	0.403226	2	Zero Overlap	Significant
1569527_at	D	-2.5	0.0793651	0	1569527_at	I	12.5	0.403226	2	Zero Overlap	Significant
210651_s_at	D	-2.5	0.0793651	0	210651_s_at	I	12.5	0.403226	2	Zero Overlap	Significant
219401_at	I	2.5	0.0793651	0	219401_at	I	12.5	0.403226	2	Zero Overlap	Significant
232247_at	I	2.5	0.0793651	0	232247_at	I	12.5	0.403226	2	Zero Overlap	Significant
203014_x_at	I	2	0.0634921	0	203014_x_at	I	12.5	0.403226	2	Zero Overlap	Significant
210699_at	D	-2	0.0634921	0	210699_at	I	12.5	0.403226	2	Zero Overlap	Significant
214885_at	D	-2	0.0634921	0	214885_at	I	12.5	0.403226	2	Zero Overlap	Significant
230106_at	I	2	0.0634921	0	230106_at	I	12.5	0.403226	2	Zero Overlap	Significant
234041_at	D	-2	0.0634921	0	234041_at	I	12.5	0.403226	2	Zero Overlap	Significant
234352_x_at	D	-2	0.0634921	0	234352_x_at	I	12.5	0.403226	2	Zero Overlap	Significant
235623_at	D	-2	0.0634921	0	235623_at	I	12.5	0.403226	2	Zero Overlap	Significant
236350_at	I	2	0.0634921	0	236350_at	I	12.5	0.403226	2	Zero Overlap	Significant
244291_x_at	I	2	0.0634921	0	244291_x_at	I	12.5	0.403226	2	Zero Overlap	Significant
1569601_at	I	1.5	0.047619	0	1569601_at	I	12.5	0.403226	2	Zero Overlap	Significant
212680_x_at	D	-1.5	0.047619	0	212680_x_at	I	12.5	0.403226	2	Zero Overlap	Significant
214660_at	I	1.5	0.047619	0	214660_at	I	12.5	0.403226	2	Zero Overlap	Significant
223061_at	D	-1.5	0.047619	0	223061_at	I	12.5	0.403226	2	Zero Overlap	Significant
228946_at	I	1.5	0.047619	0	228946_at	I	12.5	0.403226	2	Zero Overlap	Significant
229592_at	I	1.5	0.047619	0	229592_at	I	12.5	0.403226	2	Zero Overlap	Significant
234275_at	I	1.5	0.047619	0	234275_at	I	12.5	0.403226	2	Zero Overlap	Significant
1553047_at	I	1	0.031746	0	1553047_at	I	12.5	0.403226	2	Zero Overlap	Significant
1554780_a_at	I	1	0.031746	0	1554780_a_at	I	12.5	0.403226	2	Zero Overlap	Significant
1562797_at	D	-1	0.031746	0	1562797_at	I	12.5	0.403226	2	Zero Overlap	Significant
203864_s_at	I	1	0.031746	0	203864_s_at	I	12.5	0.403226	2	Zero Overlap	Significant
204167_at	I	1	0.031746	0	204167_at	I	12.5	0.403226	2	Zero Overlap	Significant
217449_at	I	1	0.031746	0	217449_at	I	12.5	0.403226	2	Zero Overlap	Significant
218828_at	D	-1	0.031746	0	218828_at	I	12.5	0.403226	2	Zero Overlap	Significant
219409_at	D	-1	0.031746	0	219409_at	I	12.5	0.403226	2	Zero Overlap	Significant
223150_s_at	D	-1	0.031746	0	223150_s_at	I	12.5	0.403226	2	Zero Overlap	Significant
238315_s_at	D	-1	0.031746	0	238315_s_at	I	12.5	0.403226	2	Zero Overlap	Significant
244038_at	D	-1	0.031746	0	244038_at	I	12.5	0.403226	2	Zero Overlap	Significant
1564007_at	I	0.5	0.015873	0	1564007_at	I	12.5	0.403226	2	Zero Overlap	Significant
211016_x_at	D	-0.5	0.015873	0	211016_x_at	I	12.5	0.403226	2	Zero Overlap	Significant
219260_s_at	I	0.5	0.015873	0	219260_s_at	I	12.5	0.403226	2	Zero Overlap	Significant
229545_at	D	-0.5	0.015873	0	229545_at	I	12.5	0.403226	2	Zero Overlap	Significant
204030_s_at	0	0	0	0	204030_s_at	I	12.5	0.403226	2	Zero Overlap	Significant
223729_at	0	0	0	0	223729_at	I	12.5	0.403226	2	Zero Overlap	Significant
235419_at	0	0	0	0	235419_at	I	12.5	0.403226	2	Zero Overlap	Significant
233784_at	D	-23.5	0.746032	4	233784_at	D	-11.5	0.396552	2	Overlap	Significant
230572_at	D	-19.5	0.619048	4	230572_at	D	-11.5	0.396552	2	Overlap	Significant
239546_at	D	-17.5	0.555556	4	239546_at	D	-11.5	0.396552	2	Overlap	Significant
1552953_a_at	D	-15	0.47619	2	1552953_a_at	D	-11.5	0.396552	2	Overlap	Significant
231662_at	D	-14.5	0.460317	2	231662_at	D	-11.5	0.396552	2	Overlap	Significant
1569637_at	D	-13	0.412698	2	1569637_at	D	-11.5	0.396552	2	Overlap	Significant
201373_at	D	-13	0.412698	2	201373_at	D	-11.5	0.396552	2	Overlap	Significant
215831_at	D	-12.5	0.396825	2	215831_at	D	-11.5	0.396552	2	Overlap	Significant
211818_s_at	D	-12	0.380952	2	211818_s_at	D	-11.5	0.396552	2	Overlap	Significant
216361_s_at	D	-12	0.380952	2	216361_s_at	D	-11.5	0.396552	2	Overlap	Significant
209372_x_at	D	-11.5	0.365079	2	209372_x_at	D	-11.5	0.396552	2	Overlap	Significant
244607_at	D	-11	0.349206	2	244607_at	D	-11.5	0.396552	2	Overlap	Significant
1557869_at	D	-10.5	0.333333	2	1557869_at	D	-11.5	0.396552	2	Overlap	Significant
227197_at	D	-9.5	0.301587	0	227197_at	D	-11.5	0.396552	2	Zero Overlap	Significant
244417_at	D	-9.5	0.301587	0	244417_at	D	-11.5	0.396552	2	Zero Overlap	Significant
219058_x_at	D	-9	0.285714	0	219058_x_at	D	-11.5	0.396552	2	Zero Overlap	Significant
238969_at	I	9	0.285714	0	238969_at	D	-11.5	0.396552	2	Zero Overlap	Significant
1568872_at	D	-8.5	0.269841	0	1568872_at	D	-11.5	0.396552	2	Zero Overlap	Significant
215196_at	D	-8	0.253968	0	215196_at	D	-11.5	0.396552	2	Zero Overlap	Significant
215623_x_at	D	-8	0.253968	0	215623_x_at	D	-11.5	0.396552	2	Zero Overlap	Significant
213613_s_at	D	-6.5	0.206349	0	213613_s_at	D	-11.5	0.396552	2	Zero Overlap	Significant
237088_at	D	-6.5	0.206349	0	237088_at	D	-11.5	0.396552	2	Zero Overlap	Significant
243386_at	I	6.5	0.206349	0	243386_at	D	-11.5	0.396552	2	Zero Overlap	Significant
1554318_at	D	-6	0.190476	0	1554318_at	D	-11.5	0.396552	2	Zero Overlap	Significant
244429_at	D	-6	0.190476	0	244429_at	D	-11.5	0.396552	2	Zero Overlap	Significant
218335_x_at	I	5.5	0.174603	0	218335_x_at	D	-11.5	0.396552	2	Zero Overlap	Significant
1554869_at	I	5	0.15873	0	1554869_at	D	-11.5	0.396552	2	Zero Overlap	Significant
1563302_at	D	-4.5	0.142857	0	1563302_at	D	-11.5	0.396552	2	Zero Overlap	Significant
1563303_at	I	4.5	0.142857	0	1563303_at	D	-11.5	0.396552	2	Zero Overlap	Significant
202312_s_at	D	-4.5	0.142857	0	202312_s_at	D	-11.5	0.396552	2	Zero Overlap	Significant
207821_s_at	D	-4.5	0.142857	0	207821_s_at	D	-11.5	0.396552	2	Zero Overlap	Significant
213524_s_at	D	-4.5	0.142857	0	213524_s_at	D	-11.5	0.396552	2	Zero Overlap	Significant
215101_s_at	I	4.5	0.142857	0	215101_s_at	D	-11.5	0.396552	2	Zero Overlap	Significant
1553172_at	I	4	0.126984	0	1553172_at	D	-11.5	0.396552	2	Zero Overlap	Significant
204797_s_at	D	-4	0.126984	0	204797_s_at	D	-11.5	0.396552	2	Zero Overlap	Significant
204371_s_at	D	-3.5	0.111111	0	204371_s_at	D	-11.5	0.396552	2	Zero Overlap	Significant
225214_at	D	-3.5	0.111111	0	225214_at	D	-11.5	0.396552	2	Zero Overlap	Significant
243794_at	D	-3.5	0.111111	0	243794_at	D	-11.5	0.396552	2	Zero Overlap	Significant
221755_at	D	-2.5	0.0793651	0	221755_at	D	-11.5	0.396552	2	Zero Overlap	Significant
233775_x_at	I	2.5	0.0793651	0	233775_x_at	D	-11.5	0.396552	2	Zero Overlap	Significant
237434_x_at	D	-2.5	0.0793651	0	237434_x_at	D	-11.5	0.396552	2	Zero Overlap	Significant
238448_at	D	-2.5	0.0793651	0	238448_at	D	-11.5	0.396552	2	Zero Overlap	Significant
242420_at	D	-2.5	0.0793651	0	242420_at	D	-11.5	0.396552	2	Zero Overlap	Significant
244377_at	D	-2.5	0.0793651	0	244377_at	D	-11.5	0.396552	2	Zero Overlap	Significant
206971_at	D	-2	0.0634921	0	206971_at	D	-11.5	0.396552	2	Zero Overlap	Significant
1552969_a_at	I	1.5	0.047619	0	1552969_a_at	D	-11.5	0.396552	2	Zero Overlap	Significant
234548_at	I	1.5	0.047619	0	234548_at	D	-11.5	0.396552	2	Zero Overlap	Significant
242600_at	I	1.5	0.047619	0	242600_at	D	-11.5	0.396552	2	Zero Overlap	Significant
1555450_a_at	D	-1	0.031746	0	1555450_a_at	D	-11.5	0.396552	2	Zero Overlap	Significant
224615_x_at	I	1	0.031746	0	224615_x_at	D	-11.5	0.396552	2	Zero Overlap	Significant
235896_s_at	D	-1	0.031746	0	235896_s_at	D	-11.5	0.396552	2	Zero Overlap	Significant
220298_s_at	D	-0.5	0.015873	0	220298_s_at	D	-11.5	0.396552	2	Zero Overlap	Significant
239612_at	I	0.5	0.015873	0	239612_at	D	-11.5	0.396552	2	Zero Overlap	Significant
241197_at	D	-0.5	0.015873	0	241197_at	D	-11.5	0.396552	2	Zero Overlap	Significant
207425_s_at	0	0	0	0	207425_s_at	D	-11.5	0.396552	2	Zero Overlap	Significant
219970_at	0	0	0	0	219970_at	D	-11.5	0.396552	2	Zero Overlap	Significant
241037_at	0	0	0	0	241037_at	D	-11.5	0.396552	2	Zero Overlap	Significant
1569973_at	I	31.5	1	6	1569973_at	I	12	0.387097	2	Overlap	Significant
223172_s_at	I	21.5	0.68254	4	223172_s_at	I	12	0.387097	2	Overlap	Significant
235211_at	I	21	0.666667	4	235211_at	I	12	0.387097	2	Overlap	Significant
219262_at	I	19	0.603175	4	219262_at	I	12	0.387097	2	Overlap	Significant
1566603_s_at	I	18.5	0.587302	4	1566603_s_at	I	12	0.387097	2	Overlap	Significant
206271_at	I	18	0.571429	4	206271_at	I	12	0.387097	2	Overlap	Significant
236075_s_at	I	17	0.539683	4	236075_s_at	I	12	0.387097	2	Overlap	Significant
228810_at	I	16.5	0.52381	4	228810_at	I	12	0.387097	2	Overlap	Significant
203881_s_at	I	16	0.507937	4	203881_s_at	I	12	0.387097	2	Overlap	Significant
221646_s_at	I	16	0.507937	4	221646_s_at	I	12	0.387097	2	Overlap	Significant
223246_s_at	I	15.5	0.492063	2	223246_s_at	I	12	0.387097	2	Overlap	Significant
203145_at	I	15	0.47619	2	203145_at	I	12	0.387097	2	Overlap	Significant
216133_at	I	15	0.47619	2	216133_at	I	12	0.387097	2	Overlap	Significant
227500_at	I	14.5	0.460317	2	227500_at	I	12	0.387097	2	Overlap	Significant
228099_at	I	14.5	0.460317	2	228099_at	I	12	0.387097	2	Overlap	Significant
209421_at	I	14	0.444444	2	209421_at	I	12	0.387097	2	Overlap	Significant
1552678_a_at	I	13.5	0.428571	2	1552678_a_at	I	12	0.387097	2	Overlap	Significant
224478_s_at	I	13.5	0.428571	2	224478_s_at	I	12	0.387097	2	Overlap	Significant
230640_at	I	13.5	0.428571	2	230640_at	I	12	0.387097	2	Overlap	Significant
236787_at	I	13.5	0.428571	2	236787_at	I	12	0.387097	2	Overlap	Significant
217133_x_at	I	13	0.412698	2	217133_x_at	I	12	0.387097	2	Overlap	Significant
227168_at	I	13	0.412698	2	227168_at	I	12	0.387097	2	Overlap	Significant
236830_at	I	13	0.412698	2	236830_at	I	12	0.387097	2	Overlap	Significant
213107_at	I	12.5	0.396825	2	213107_at	I	12	0.387097	2	Overlap	Significant
238652_at	I	12.5	0.396825	2	238652_at	I	12	0.387097	2	Overlap	Significant
1553055_a_at	I	12	0.380952	2	1553055_a_at	I	12	0.387097	2	Overlap	Significant
235400_at	I	12	0.380952	2	235400_at	I	12	0.387097	2	Overlap	Significant
1554266_at	I	11.5	0.365079	2	1554266_at	I	12	0.387097	2	Overlap	Significant
202012_s_at	I	11.5	0.365079	2	202012_s_at	I	12	0.387097	2	Overlap	Significant
202018_s_at	I	11.5	0.365079	2	202018_s_at	I	12	0.387097	2	Overlap	Significant
222061_at	I	11.5	0.365079	2	222061_at	I	12	0.387097	2	Overlap	Significant
223247_at	I	11.5	0.365079	2	223247_at	I	12	0.387097	2	Overlap	Significant
225642_at	I	11.5	0.365079	2	225642_at	I	12	0.387097	2	Overlap	Significant
228909_at	I	11.5	0.365079	2	228909_at	I	12	0.387097	2	Overlap	Significant
231984_at	I	11.5	0.365079	2	231984_at	I	12	0.387097	2	Overlap	Significant
244674_at	I	11.5	0.365079	2	244674_at	I	12	0.387097	2	Overlap	Significant
1555910_at	I	11	0.349206	2	1555910_at	I	12	0.387097	2	Overlap	Significant
201215_at	I	11	0.349206	2	201215_at	I	12	0.387097	2	Overlap	Significant
203452_at	I	11	0.349206	2	203452_at	I	12	0.387097	2	Overlap	Significant
210662_at	I	11	0.349206	2	210662_at	I	12	0.387097	2	Overlap	Significant
244551_at	I	11	0.349206	2	244551_at	I	12	0.387097	2	Overlap	Significant
202740_at	I	10.5	0.333333	2	202740_at	I	12	0.387097	2	Overlap	Significant
204160_s_at	I	10.5	0.333333	2	204160_s_at	I	12	0.387097	2	Overlap	Significant
242292_at	I	10.5	0.333333	2	242292_at	I	12	0.387097	2	Overlap	Significant
1553218_a_at	I	10	0.31746	0	1553218_a_at	I	12	0.387097	2	Zero Overlap	Significant
1560500_at	D	-10	0.31746	0	1560500_at	I	12	0.387097	2	Zero Overlap	Significant
213736_at	I	10	0.31746	0	213736_at	I	12	0.387097	2	Zero Overlap	Significant
218602_s_at	I	10	0.31746	0	218602_s_at	I	12	0.387097	2	Zero Overlap	Significant
221935_s_at	I	10	0.31746	0	221935_s_at	I	12	0.387097	2	Zero Overlap	Significant
230031_at	I	10	0.31746	0	230031_at	I	12	0.387097	2	Zero Overlap	Significant
229718_at	I	9.5	0.301587	0	229718_at	I	12	0.387097	2	Zero Overlap	Significant
235490_at	I	9.5	0.301587	0	235490_at	I	12	0.387097	2	Zero Overlap	Significant
235533_at	I	9.5	0.301587	0	235533_at	I	12	0.387097	2	Zero Overlap	Significant
236577_at	I	9.5	0.301587	0	236577_at	I	12	0.387097	2	Zero Overlap	Significant
237083_at	I	9.5	0.301587	0	237083_at	I	12	0.387097	2	Zero Overlap	Significant
238802_at	I	9.5	0.301587	0	238802_at	I	12	0.387097	2	Zero Overlap	Significant
1569040_s_at	I	9	0.285714	0	1569040_s_at	I	12	0.387097	2	Zero Overlap	Significant
209935_at	I	9	0.285714	0	209935_at	I	12	0.387097	2	Zero Overlap	Significant
212563_at	I	9	0.285714	0	212563_at	I	12	0.387097	2	Zero Overlap	Significant
217960_s_at	I	9	0.285714	0	217960_s_at	I	12	0.387097	2	Zero Overlap	Significant
225615_at	I	9	0.285714	0	225615_at	I	12	0.387097	2	Zero Overlap	Significant
229334_at	I	9	0.285714	0	229334_at	I	12	0.387097	2	Zero Overlap	Significant
1554591_at	D	-8.5	0.269841	0	1554591_at	I	12	0.387097	2	Zero Overlap	Significant
202617_s_at	I	8.5	0.269841	0	202617_s_at	I	12	0.387097	2	Zero Overlap	Significant
225288_at	I	8.5	0.269841	0	225288_at	I	12	0.387097	2	Zero Overlap	Significant
227842_at	I	8.5	0.269841	0	227842_at	I	12	0.387097	2	Zero Overlap	Significant
230499_at	I	8.5	0.269841	0	230499_at	I	12	0.387097	2	Zero Overlap	Significant
236316_at	I	8.5	0.269841	0	236316_at	I	12	0.387097	2	Zero Overlap	Significant
240712_s_at	I	8.5	0.269841	0	240712_s_at	I	12	0.387097	2	Zero Overlap	Significant
242520_s_at	I	8.5	0.269841	0	242520_s_at	I	12	0.387097	2	Zero Overlap	Significant
1559065_a_at	D	-8	0.253968	0	1559065_a_at	I	12	0.387097	2	Zero Overlap	Significant
216397_s_at	D	-8	0.253968	0	216397_s_at	I	12	0.387097	2	Zero Overlap	Significant
217996_at	I	8	0.253968	0	217996_at	I	12	0.387097	2	Zero Overlap	Significant
223460_at	D	-8	0.253968	0	223460_at	I	12	0.387097	2	Zero Overlap	Significant
224995_at	I	8	0.253968	0	224995_at	I	12	0.387097	2	Zero Overlap	Significant
235052_at	D	-8	0.253968	0	235052_at	I	12	0.387097	2	Zero Overlap	Significant
242637_at	I	8	0.253968	0	242637_at	I	12	0.387097	2	Zero Overlap	Significant
1558662_s_at	I	7.5	0.238095	0	1558662_s_at	I	12	0.387097	2	Zero Overlap	Significant
206478_at	I	7.5	0.238095	0	206478_at	I	12	0.387097	2	Zero Overlap	Significant
208040_s_at	D	-7.5	0.238095	0	208040_s_at	I	12	0.387097	2	Zero Overlap	Significant
213989_x_at	I	7.5	0.238095	0	213989_x_at	I	12	0.387097	2	Zero Overlap	Significant
228929_at	D	-7.5	0.238095	0	228929_at	I	12	0.387097	2	Zero Overlap	Significant
231824_at	I	7.5	0.238095	0	231824_at	I	12	0.387097	2	Zero Overlap	Significant
235448_at	D	-7.5	0.238095	0	235448_at	I	12	0.387097	2	Zero Overlap	Significant
238651_at	I	7.5	0.238095	0	238651_at	I	12	0.387097	2	Zero Overlap	Significant
242325_at	D	-7.5	0.238095	0	242325_at	I	12	0.387097	2	Zero Overlap	Significant
1569484_s_at	I	7	0.222222	0	1569484_s_at	I	12	0.387097	2	Zero Overlap	Significant
204522_at	I	7	0.222222	0	204522_at	I	12	0.387097	2	Zero Overlap	Significant
208094_s_at	I	7	0.222222	0	208094_s_at	I	12	0.387097	2	Zero Overlap	Significant
212525_s_at	D	-7	0.222222	0	212525_s_at	I	12	0.387097	2	Zero Overlap	Significant
217364_x_at	I	7	0.222222	0	217364_x_at	I	12	0.387097	2	Zero Overlap	Significant
218507_at	I	7	0.222222	0	218507_at	I	12	0.387097	2	Zero Overlap	Significant
227464_at	D	-7	0.222222	0	227464_at	I	12	0.387097	2	Zero Overlap	Significant
242229_at	I	7	0.222222	0	242229_at	I	12	0.387097	2	Zero Overlap	Significant
1564224_x_at	D	-6.5	0.206349	0	1564224_x_at	I	12	0.387097	2	Zero Overlap	Significant
2028_s_at	D	-6.5	0.206349	0	2028_s_at	I	12	0.387097	2	Zero Overlap	Significant
211881_x_at	I	6.5	0.206349	0	211881_x_at	I	12	0.387097	2	Zero Overlap	Significant
219245_s_at	I	6.5	0.206349	0	219245_s_at	I	12	0.387097	2	Zero Overlap	Significant
223300_s_at	I	6.5	0.206349	0	223300_s_at	I	12	0.387097	2	Zero Overlap	Significant
235925_at	I	6.5	0.206349	0	235925_at	I	12	0.387097	2	Zero Overlap	Significant
244595_at	I	6.5	0.206349	0	244595_at	I	12	0.387097	2	Zero Overlap	Significant
1562408_at	D	-6	0.190476	0	1562408_at	I	12	0.387097	2	Zero Overlap	Significant
201751_at	I	6	0.190476	0	201751_at	I	12	0.387097	2	Zero Overlap	Significant
203856_at	I	6	0.190476	0	203856_at	I	12	0.387097	2	Zero Overlap	Significant
214437_s_at	I	6	0.190476	0	214437_s_at	I	12	0.387097	2	Zero Overlap	Significant
219021_at	I	6	0.190476	0	219021_at	I	12	0.387097	2	Zero Overlap	Significant
219070_s_at	I	6	0.190476	0	219070_s_at	I	12	0.387097	2	Zero Overlap	Significant
223631_s_at	I	6	0.190476	0	223631_s_at	I	12	0.387097	2	Zero Overlap	Significant
231583_at	D	-6	0.190476	0	231583_at	I	12	0.387097	2	Zero Overlap	Significant
1557825_at	D	-5.5	0.174603	0	1557825_at	I	12	0.387097	2	Zero Overlap	Significant
1562613_at	D	-5.5	0.174603	0	1562613_at	I	12	0.387097	2	Zero Overlap	Significant
216996_s_at	I	5.5	0.174603	0	216996_s_at	I	12	0.387097	2	Zero Overlap	Significant
218476_at	I	5.5	0.174603	0	218476_at	I	12	0.387097	2	Zero Overlap	Significant
219366_at	I	5.5	0.174603	0	219366_at	I	12	0.387097	2	Zero Overlap	Significant
238438_at	I	5.5	0.174603	0	238438_at	I	12	0.387097	2	Zero Overlap	Significant
205122_at	I	5	0.15873	0	205122_at	I	12	0.387097	2	Zero Overlap	Significant
219171_s_at	I	5	0.15873	0	219171_s_at	I	12	0.387097	2	Zero Overlap	Significant
235121_at	I	5	0.15873	0	235121_at	I	12	0.387097	2	Zero Overlap	Significant
236299_at	D	-5	0.15873	0	236299_at	I	12	0.387097	2	Zero Overlap	Significant
237668_at	D	-5	0.15873	0	237668_at	I	12	0.387097	2	Zero Overlap	Significant
1552980_at	D	-4.5	0.142857	0	1552980_at	I	12	0.387097	2	Zero Overlap	Significant
1562249_at	I	4.5	0.142857	0	1562249_at	I	12	0.387097	2	Zero Overlap	Significant
205716_at	D	-4.5	0.142857	0	205716_at	I	12	0.387097	2	Zero Overlap	Significant
223996_s_at	I	4.5	0.142857	0	223996_s_at	I	12	0.387097	2	Zero Overlap	Significant
225306_s_at	D	-4.5	0.142857	0	225306_s_at	I	12	0.387097	2	Zero Overlap	Significant
229302_at	I	4.5	0.142857	0	229302_at	I	12	0.387097	2	Zero Overlap	Significant
201523_x_at	I	4	0.126984	0	201523_x_at	I	12	0.387097	2	Zero Overlap	Significant
203543_s_at	I	4	0.126984	0	203543_s_at	I	12	0.387097	2	Zero Overlap	Significant
203846_at	I	4	0.126984	0	203846_at	I	12	0.387097	2	Zero Overlap	Significant
203955_at	D	-4	0.126984	0	203955_at	I	12	0.387097	2	Zero Overlap	Significant
206237_s_at	I	4	0.126984	0	206237_s_at	I	12	0.387097	2	Zero Overlap	Significant
207369_at	D	-4	0.126984	0	207369_at	I	12	0.387097	2	Zero Overlap	Significant
216064_s_at	I	4	0.126984	0	216064_s_at	I	12	0.387097	2	Zero Overlap	Significant
216715_at	D	-4	0.126984	0	216715_at	I	12	0.387097	2	Zero Overlap	Significant
222361_at	D	-4	0.126984	0	222361_at	I	12	0.387097	2	Zero Overlap	Significant
235617_x_at	D	-4	0.126984	0	235617_x_at	I	12	0.387097	2	Zero Overlap	Significant
243525_at	D	-4	0.126984	0	243525_at	I	12	0.387097	2	Zero Overlap	Significant
203816_at	I	3.5	0.111111	0	203816_at	I	12	0.387097	2	Zero Overlap	Significant
216984_x_at	I	3.5	0.111111	0	216984_x_at	I	12	0.387097	2	Zero Overlap	Significant
230949_at	D	-3.5	0.111111	0	230949_at	I	12	0.387097	2	Zero Overlap	Significant
239538_at	I	3.5	0.111111	0	239538_at	I	12	0.387097	2	Zero Overlap	Significant
241735_at	D	-3.5	0.111111	0	241735_at	I	12	0.387097	2	Zero Overlap	Significant
1555501_s_at	D	-3	0.0952381	0	1555501_s_at	I	12	0.387097	2	Zero Overlap	Significant
203477_at	D	-3	0.0952381	0	203477_at	I	12	0.387097	2	Zero Overlap	Significant
209078_s_at	I	3	0.0952381	0	209078_s_at	I	12	0.387097	2	Zero Overlap	Significant
214962_s_at	D	-3	0.0952381	0	214962_s_at	I	12	0.387097	2	Zero Overlap	Significant
215714_s_at	D	-3	0.0952381	0	215714_s_at	I	12	0.387097	2	Zero Overlap	Significant
215853_at	I	3	0.0952381	0	215853_at	I	12	0.387097	2	Zero Overlap	Significant
217872_at	D	-3	0.0952381	0	217872_at	I	12	0.387097	2	Zero Overlap	Significant
220839_at	I	3	0.0952381	0	220839_at	I	12	0.387097	2	Zero Overlap	Significant
234844_at	D	-3	0.0952381	0	234844_at	I	12	0.387097	2	Zero Overlap	Significant
212789_at	I	2.5	0.0793651	0	212789_at	I	12	0.387097	2	Zero Overlap	Significant
213959_s_at	I	2.5	0.0793651	0	213959_s_at	I	12	0.387097	2	Zero Overlap	Significant
232852_at	D	-2.5	0.0793651	0	232852_at	I	12	0.387097	2	Zero Overlap	Significant
234106_s_at	D	-2.5	0.0793651	0	234106_s_at	I	12	0.387097	2	Zero Overlap	Significant
241631_at	D	-2.5	0.0793651	0	241631_at	I	12	0.387097	2	Zero Overlap	Significant
1560512_at	I	2	0.0634921	0	1560512_at	I	12	0.387097	2	Zero Overlap	Significant
1569577_x_at	I	2	0.0634921	0	1569577_x_at	I	12	0.387097	2	Zero Overlap	Significant
201562_s_at	I	2	0.0634921	0	201562_s_at	I	12	0.387097	2	Zero Overlap	Significant
206777_s_at	D	-2	0.0634921	0	206777_s_at	I	12	0.387097	2	Zero Overlap	Significant
208118_x_at	I	2	0.0634921	0	208118_x_at	I	12	0.387097	2	Zero Overlap	Significant
220451_s_at	D	-2	0.0634921	0	220451_s_at	I	12	0.387097	2	Zero Overlap	Significant
221122_at	I	2	0.0634921	0	221122_at	I	12	0.387097	2	Zero Overlap	Significant
222469_s_at	I	2	0.0634921	0	222469_s_at	I	12	0.387097	2	Zero Overlap	Significant
243092_at	I	2	0.0634921	0	243092_at	I	12	0.387097	2	Zero Overlap	Significant
1561225_at	I	1.5	0.047619	0	1561225_at	I	12	0.387097	2	Zero Overlap	Significant
201774_s_at	I	1.5	0.047619	0	201774_s_at	I	12	0.387097	2	Zero Overlap	Significant
206099_at	I	1.5	0.047619	0	206099_at	I	12	0.387097	2	Zero Overlap	Significant
207314_x_at	I	1.5	0.047619	0	207314_x_at	I	12	0.387097	2	Zero Overlap	Significant
211819_s_at	D	-1.5	0.047619	0	211819_s_at	I	12	0.387097	2	Zero Overlap	Significant
214717_at	D	-1.5	0.047619	0	214717_at	I	12	0.387097	2	Zero Overlap	Significant
219048_at	I	1.5	0.047619	0	219048_at	I	12	0.387097	2	Zero Overlap	Significant
236400_at	D	-1.5	0.047619	0	236400_at	I	12	0.387097	2	Zero Overlap	Significant
1554696_s_at	D	-1	0.031746	0	1554696_s_at	I	12	0.387097	2	Zero Overlap	Significant
1559125_at	D	-1	0.031746	0	1559125_at	I	12	0.387097	2	Zero Overlap	Significant
215662_at	I	1	0.031746	0	215662_at	I	12	0.387097	2	Zero Overlap	Significant
218741_at	D	-1	0.031746	0	218741_at	I	12	0.387097	2	Zero Overlap	Significant
218926_at	I	1	0.031746	0	218926_at	I	12	0.387097	2	Zero Overlap	Significant
1553380_at	D	-0.5	0.015873	0	1553380_at	I	12	0.387097	2	Zero Overlap	Significant
1569369_at	D	-0.5	0.015873	0	1569369_at	I	12	0.387097	2	Zero Overlap	Significant
201267_s_at	D	-0.5	0.015873	0	201267_s_at	I	12	0.387097	2	Zero Overlap	Significant
210050_at	I	0.5	0.015873	0	210050_at	I	12	0.387097	2	Zero Overlap	Significant
216678_at	D	-0.5	0.015873	0	216678_at	I	12	0.387097	2	Zero Overlap	Significant
219204_s_at	I	0.5	0.015873	0	219204_s_at	I	12	0.387097	2	Zero Overlap	Significant
222647_at	I	0.5	0.015873	0	222647_at	I	12	0.387097	2	Zero Overlap	Significant
226828_s_at	I	0.5	0.015873	0	226828_s_at	I	12	0.387097	2	Zero Overlap	Significant
236972_at	I	0.5	0.015873	0	236972_at	I	12	0.387097	2	Zero Overlap	Significant
1558474_at	0	0	0	0	1558474_at	I	12	0.387097	2	Zero Overlap	Significant
1558569_at	0	0	0	0	1558569_at	I	12	0.387097	2	Zero Overlap	Significant
201856_s_at	0	0	0	0	201856_s_at	I	12	0.387097	2	Zero Overlap	Significant
222936_s_at	0	0	0	0	222936_s_at	I	12	0.387097	2	Zero Overlap	Significant
225937_at	0	0	0	0	225937_at	I	12	0.387097	2	Zero Overlap	Significant
227940_at	0	0	0	0	227940_at	I	12	0.387097	2	Zero Overlap	Significant
239492_at	D	-26	0.825397	6	239492_at	D	-11	0.37931	2	Overlap	Significant
220117_at	D	-22	0.698413	4	220117_at	D	-11	0.37931	2	Overlap	Significant
1563373_at	D	-21	0.666667	4	1563373_at	D	-11	0.37931	2	Overlap	Significant
1569672_at	D	-20.5	0.650794	4	1569672_at	D	-11	0.37931	2	Overlap	Significant
216217_at	D	-17.5	0.555556	4	216217_at	D	-11	0.37931	2	Overlap	Significant
1561128_at	D	-16.5	0.52381	4	1561128_at	D	-11	0.37931	2	Overlap	Significant
215530_at	D	-16	0.507937	4	215530_at	D	-11	0.37931	2	Overlap	Significant
233406_at	D	-15.5	0.492063	2	233406_at	D	-11	0.37931	2	Overlap	Significant
206672_at	D	-15	0.47619	2	206672_at	D	-11	0.37931	2	Overlap	Significant
206504_at	D	-14.5	0.460317	2	206504_at	D	-11	0.37931	2	Overlap	Significant
234753_x_at	D	-14	0.444444	2	234753_x_at	D	-11	0.37931	2	Overlap	Significant
241855_s_at	D	-14	0.444444	2	241855_s_at	D	-11	0.37931	2	Overlap	Significant
237914_s_at	D	-13	0.412698	2	237914_s_at	D	-11	0.37931	2	Overlap	Significant
1556713_at	D	-12.5	0.396825	2	1556713_at	D	-11	0.37931	2	Overlap	Significant
1552816_at	D	-12	0.380952	2	1552816_at	D	-11	0.37931	2	Overlap	Significant
1560817_at	D	-11	0.349206	2	1560817_at	D	-11	0.37931	2	Overlap	Significant
241590_at	D	-11	0.349206	2	241590_at	D	-11	0.37931	2	Overlap	Significant
214754_at	D	-10	0.31746	0	214754_at	D	-11	0.37931	2	Zero Overlap	Significant
219792_at	D	-10	0.31746	0	219792_at	D	-11	0.37931	2	Zero Overlap	Significant
221154_at	D	-10	0.31746	0	221154_at	D	-11	0.37931	2	Zero Overlap	Significant
232880_at	D	-10	0.31746	0	232880_at	D	-11	0.37931	2	Zero Overlap	Significant
235439_at	D	-10	0.31746	0	235439_at	D	-11	0.37931	2	Zero Overlap	Significant
242299_at	D	-10	0.31746	0	242299_at	D	-11	0.37931	2	Zero Overlap	Significant
1559840_s_at	D	-9.5	0.301587	0	1559840_s_at	D	-11	0.37931	2	Zero Overlap	Significant
216816_at	D	-9.5	0.301587	0	216816_at	D	-11	0.37931	2	Zero Overlap	Significant
234825_at	D	-9.5	0.301587	0	234825_at	D	-11	0.37931	2	Zero Overlap	Significant
1564709_at	D	-9	0.285714	0	1564709_at	D	-11	0.37931	2	Zero Overlap	Significant
235632_at	D	-9	0.285714	0	235632_at	D	-11	0.37931	2	Zero Overlap	Significant
236455_at	D	-9	0.285714	0	236455_at	D	-11	0.37931	2	Zero Overlap	Significant
206357_at	I	8.5	0.269841	0	206357_at	D	-11	0.37931	2	Zero Overlap	Significant
219694_at	D	-8.5	0.269841	0	219694_at	D	-11	0.37931	2	Zero Overlap	Significant
236586_at	D	-8.5	0.269841	0	236586_at	D	-11	0.37931	2	Zero Overlap	Significant
239687_at	D	-8	0.253968	0	239687_at	D	-11	0.37931	2	Zero Overlap	Significant
205673_s_at	D	-7.5	0.238095	0	205673_s_at	D	-11	0.37931	2	Zero Overlap	Significant
206166_s_at	D	-7.5	0.238095	0	206166_s_at	D	-11	0.37931	2	Zero Overlap	Significant
234030_at	D	-7.5	0.238095	0	234030_at	D	-11	0.37931	2	Zero Overlap	Significant
1556421_at	D	-7	0.222222	0	1556421_at	D	-11	0.37931	2	Zero Overlap	Significant
217624_at	D	-7	0.222222	0	217624_at	D	-11	0.37931	2	Zero Overlap	Significant
224013_s_at	D	-7	0.222222	0	224013_s_at	D	-11	0.37931	2	Zero Overlap	Significant
1553901_x_at	D	-6.5	0.206349	0	1553901_x_at	D	-11	0.37931	2	Zero Overlap	Significant
223799_at	I	6.5	0.206349	0	223799_at	D	-11	0.37931	2	Zero Overlap	Significant
244575_at	I	6.5	0.206349	0	244575_at	D	-11	0.37931	2	Zero Overlap	Significant
241962_at	I	6	0.190476	0	241962_at	D	-11	0.37931	2	Zero Overlap	Significant
1569516_at	I	5.5	0.174603	0	1569516_at	D	-11	0.37931	2	Zero Overlap	Significant
214710_s_at	I	5.5	0.174603	0	214710_s_at	D	-11	0.37931	2	Zero Overlap	Significant
1552449_a_at	D	-5	0.15873	0	1552449_a_at	D	-11	0.37931	2	Zero Overlap	Significant
235476_at	D	-5	0.15873	0	235476_at	D	-11	0.37931	2	Zero Overlap	Significant
241932_at	D	-5	0.15873	0	241932_at	D	-11	0.37931	2	Zero Overlap	Significant
242595_at	D	-5	0.15873	0	242595_at	D	-11	0.37931	2	Zero Overlap	Significant
216595_at	D	-4.5	0.142857	0	216595_at	D	-11	0.37931	2	Zero Overlap	Significant
1555751_a_at	I	4	0.126984	0	1555751_a_at	D	-11	0.37931	2	Zero Overlap	Significant
203324_s_at	D	-4	0.126984	0	203324_s_at	D	-11	0.37931	2	Zero Overlap	Significant
219271_at	I	4	0.126984	0	219271_at	D	-11	0.37931	2	Zero Overlap	Significant
240876_x_at	D	-4	0.126984	0	240876_x_at	D	-11	0.37931	2	Zero Overlap	Significant
1561060_at	D	-3.5	0.111111	0	1561060_at	D	-11	0.37931	2	Zero Overlap	Significant
209910_at	D	-3.5	0.111111	0	209910_at	D	-11	0.37931	2	Zero Overlap	Significant
221244_s_at	I	3.5	0.111111	0	221244_s_at	D	-11	0.37931	2	Zero Overlap	Significant
241138_at	D	-3.5	0.111111	0	241138_at	D	-11	0.37931	2	Zero Overlap	Significant
242664_at	I	3.5	0.111111	0	242664_at	D	-11	0.37931	2	Zero Overlap	Significant
1554937_x_at	D	-3	0.0952381	0	1554937_x_at	D	-11	0.37931	2	Zero Overlap	Significant
1563920_at	D	-3	0.0952381	0	1563920_at	D	-11	0.37931	2	Zero Overlap	Significant
213072_at	I	3	0.0952381	0	213072_at	D	-11	0.37931	2	Zero Overlap	Significant
222830_at	I	3	0.0952381	0	222830_at	D	-11	0.37931	2	Zero Overlap	Significant
1562255_at	I	2.5	0.0793651	0	1562255_at	D	-11	0.37931	2	Zero Overlap	Significant
233490_at	D	-2.5	0.0793651	0	233490_at	D	-11	0.37931	2	Zero Overlap	Significant
1557818_x_at	D	-2	0.0634921	0	1557818_x_at	D	-11	0.37931	2	Zero Overlap	Significant
221307_at	D	-2	0.0634921	0	221307_at	D	-11	0.37931	2	Zero Overlap	Significant
242748_at	D	-2	0.0634921	0	242748_at	D	-11	0.37931	2	Zero Overlap	Significant
204451_at	I	1.5	0.047619	0	204451_at	D	-11	0.37931	2	Zero Overlap	Significant
207117_at	D	-1.5	0.047619	0	207117_at	D	-11	0.37931	2	Zero Overlap	Significant
1560748_at	D	-1	0.031746	0	1560748_at	D	-11	0.37931	2	Zero Overlap	Significant
[truncated: 11,217 more rows]

## Sheet: AP and DE Prioritizations
Probeset	Top 65 Biomarkers	GENECARDS and UCSC	Name	DE Change	DE Final CFG	DE Raw score	DE Percent	DE Internal Score	AP Change	AP Final CFG	AP Raw score	AP Percent	AP Internal Score	Chromosome	Locations	Affymetrix Probeset	CFG Score	HUBRAIN	Field4	HUPER	Field6	HUGENEASSOC	Field8	HUGCNV	Field10	NHBRAIN	Field12	NHPER	Field14	NHGENEASSOC	Field16	NHGCNV	Field18
1553193_at	Top Discovery	ZNF441	Zinc Finger Protein 441	I	2	11	34.9206	2	I	6	29.5	95.1613	6	19	11767000	1553193_at	0	0		0		0		0		0		0		0		0
1554784_at	Top Prioritization	CNTN1	Contactin 1	D	10	-16.5	52.381	4			-7.5	25.8621		12	40692442	1554784_at	6	4	Dorsal root ganglion sections (D) (Pain, Chronic Pain, Neuropathic Pain) 25808373	2	CSF (D) (Pain, Neurological, Pain) 28331360 CSF (D) (Pain, Neurological, Pain) 28331360 CSF (D) (Pain, Neurological, Pain) 28331360	0		0		0		0		0		0
1554816_at	Top Prioritization	ASTN2	Astrotactin 2	I	8	26	82.5397	6			0	0		9	116425225	1554816_at	2	0		0		2	(Pain, Pain, Paindatabase) 1000 (Pain, Pain, Painreviewpaper) 27143481 (Pain, Pain, Migraine/Headache) 27322543 (Pain, Pain, Migraine) 27322543	0		0		0		0		0
1555068_at	Top Discovery/Top Prioritization	WNK1	WNK Lysine Deficient Protein Kinase 1	D	8	-29	92.0635	6			-1	3.44828		12	752593	1555068_at	2	0		0		2	(Pain, Pain, Pain) 26516521 (Pain, Pain, Neuropathic) 19651702	0		0		0		0		0
1557309_at	Top Discovery	DENND1B	DENN Domain Containing 1B	I	6	28.5	90.4762	6	I	2	12.5	40.3226	2	1	197504748	1557309_at	0	0		0		0		0		0		0		0		0
1557366_at	Top Prioritization	CCDC144B	Coiled-Coil Domain Containing 144B (Pseudogene)	D	10	-17.5	55.5556	4			0	0		17	18537800	1557366_at	6	4	(I) (Pain, Neurological, Pain) 28564610	0		0		0		2	NAC (D) (Pain, Chronic Pain, Neuropathic Pain) 28325815	0		0		0
1561067_at	Top Discovery	PBRM1				2	6.34921		I	6	28	90.3226	6			1561067_at	0	0		0		0		0		0		0		0		0
1561270_at	Top Prioritization	ZNF429	Zinc Finger Protein 429	D	8	-11.5	36.5079	2			0.5	1.6129		19	21496682	1561270_at	6	4	(I) (Pain, Neurological, Pain) 28564610	0		2	(Pain, Pain, MSK) 19207018 (Pain, Pain, Paindatabase) 1000	0		0		0		0		0
1564630_at	Top Prioritization	EDN1	Endothelin 1			2.5	7.93651		I	8	17.5	56.4516	4	6	12261214	1564630_at	4	0		2	Blister fluid (I) (Pain, Chronic Pain, Complex regional pain syndrome) 1713749	2	(Pain, Pain, Fibromyalgia) 28901422	0		0		0		0		0
1566643_a_at	Top Prioritization	GNG7		D	10	-18.5	58.7302	4			0	0				1566643_a_at	6	4	(I) sural nerve . Diabetic neuropathy Hur, 2011 21926103	2	vertebral disc (I) (Pain, Neurological, Pain) 22963171	0		0		0		0		0		0
1569617_at	Top Discovery	OSBP2	Oxysterol Binding Protein 2	D	6	-29.5	93.6508	6			0	0		22	30693782	1569617_at	0	0		0		0		0		0		0		0		0
1569973_at	Top Discovery	SEPT7P2	Septin 7 Pseudogene 2	I	6	31.5	100	6	I	2	12	38.7097	2	7	45723780	1569973_at	0	0		0		0		0		0		0		0		0
201160_s_at	Top Discovery	YBX3	Y-Box Binding Protein 3	D	6	-29.5	93.6508	6			0	0		12	10699077	201160_s_at	0	0		0		0		0		0		0		0		0
201766_at	Top Validation	ELAC2	ElaC Ribonuclease Z 2	D	6	-16.5	52.381	4			0	0		17	12991612	201766_at	2	0		0		2	(Pain, Pain, Paindatabase) 1000	0		0		0		0		0
202096_s_at	Top Prioritization	TSPO	Translocator Protein	I	8	12	38.0952	2			1	3.22581		22	43151514	202096_s_at	6	0		2	vertebral disc (I) (Pain, Neurological, Pain) 22963171	2	(Pain, Pain, Paindatabase) 1000	0		2	PAG (I) (Pain, Chronic Pain, Neuropathic Pain) 28325815 dorsal root ganglion (DRG) (I) (Pain, Neurological, Pain) 21561713	0		0		0
202556_s_at	Top Discovery	MCRS1	Microspherule Protein 1	I	6	28.5	90.4762	6			3.5	11.2903		12	49556544	202556_s_at	0	0		0		0		0		0		0		0		0
204932_at	Top Validation	TNFRSF11B	TNF Receptor Superfamily Member 11b	D	6	-11.5	36.5079	2			1.5	4.83871		8	118923557	204932_at	4	0		2	vertebral disc (I) (Pain, Neurological, Pain) 22963171 Serum (I) (Pain, Chronic Pain, Complex regional pain syndrome) 24447513	2	(Pain, Pain, Paindatabase) 1000	0		0		0		0		0
205901_at	Top Prioritization	PNOC	Prepronociceptin	I	8	19.5	61.9048	4	I	6	10.5	33.871	2	8	28316986	205901_at	4	0		2	vertebral disc (D) (Pain, Neurological, Pain) 22963171 whole blood (I) (Pain, Acute Pain, Neuropathic) 26736025	0		0		2	PAG (I) (Pain, Chronic Pain, Neuropathic Pain) 28325815	0		0		0
206039_at	Top Discovery	RAB33A	RAB33A, Member RAS Oncogene Family	I	6	28.5	90.4762	6			10	32.2581		0X	130171649	206039_at	0	0		0		0		0		0		0		0		0
207306_at	Top Discovery/Top Prioritization	TCF15	Transcription Factor 15 (Basic Helix-Loop-Helix)	D	8	-29.5	93.6508	6			0	0		20	603797	207306_at	2	0		0		0		0		2	PFC (I) (Pain, Chronic Pain, Neuropathic Pain) 28325815	0		0		0
208306_x_at	Top Prioritization	HLA-DRB1	Major Histocompatibility Complex, Class II, DR Beta 1	I	8	16.5	52.381	4			0	0		6	32552990	208306_x_at	4	0		2	Whole blood (I) (Pain, Neurological, Pain) 24244504	2	(Pain, Pain, Painreviewpaper) 27143481	0		0		0		0		0
208712_at	Top Prioritization	CCND1	Cyclin D1	D	8	-18	57.1429	4			-1	3.44828		11	69641087	208712_at	4	0		2	Serum (D) (Pain, Chronic Pain, Complex regional pain syndrome) 24792623	0		0		2	dorsal root ganglion (DRG) (I) (Pain, Neurological, Pain) 21561713	0		0		0
209790_s_at	Top Prioritization	CASP6	Caspase 6	I	8	16	50.7937	4			1	3.22581		4	109688622	209790_s_at	4	0		2	vertebral disc (I) (Pain, Neurological, Pain) 22963171 vertebral disc (I) (Pain, Neurological, Pain) 22963171	0		0		2	Dorsal Root Ganglion (Pain, Pain, Neuropathy) 28839165	0		0		0
210703_at	Top Discovery	Hs.554262				1	3.1746		I	6	31	100	6			210703_at	0	0		0		0		0		0		0		0		0
210727_at	Top Prioritization	CALCA	Calcitonin Related Polypeptide Alpha	D	11	-17	53.9683	4			0	0		11	14966668	210727_at	7	0		2	vertebral disc (D) (Pain, Neurological, Pain) 22963171 vertebral disc (D) (Pain, Neurological, Pain) 22963171 whole blood (D) (Pain, Acute Pain, Neuropathic) 26736025 (I) (Pain, Mixed, Migraine/Headache) 28260603	2	(Pain, Pain, Paindatabase) 1000 (Pain, Pain, Painreviewpaper) 27143481	0		2	dorsal root ganglion (DRG) (I) (Pain, Neurological, Pain) 21561713 DRG (I) (Pain, Pain, Pain) 16084604 spinal dorsal horn (I) (Pain, Neurological, Pain) 24384662	1	blood (I) (Pain, Acute Pain, Pain) 29023985	0		0
210747_at	Top Prioritization	HLA-DQB1	Major Histocompatibility Complex, Class II, DQ Beta 1	D	10	-14	44.4444	2			0	0		6	32659464	210747_at	8	4	(D) (Pain, DRG Neurological, Pain) 28564610	2	Whole blood (D) (Pain, Neurological, Pain) 24244504	0		0		2	6p21 (I) (Pain, Acute Pain, Neuropathic Pain) 20471989 6p21 (I) (Pain, Acute, Thermal) 20471989	0		0		0
211230_s_at	Top Validation	PIK3CD	Phosphatidylinositol-4,5-Bisphosphate 3-Kinase Catalytic Subunit Delta	D	6	-26	82.5397	6			9	29.0323		1	9629889	211230_s_at	0	0		0		0		0		0		0		0		0
211616_s_at	Top Prioritization	HTR2A	5-Hydroxytryptamine Receptor 2A	D	8	-16	50.7937	4			-4	13.7931		13	46831542	211616_s_at	4	0		2	whole blood (D) (Pain, Acute Pain, Neuropathic) 26736025	2	(Pain, Pain, Paindatabase) 1000 (Pain, Pain, Pain) 23318131 (Pain, Pain, Pain) 26516521 (Pain, Pain, Painreviewpaper) 27143481 (Pain, Pain, MSK) 22074755 (Pain, Pain, MSK) 22124593 (Pain, Pain, Other disease/lesion) 20478362	0		0		0		0		0
211654_x_at	Top Prioritization	HLA-DQB1	Major Histocompatibility Complex, Class II, DQ Beta 1	I	10	12.5	39.6825	2			1	3.22581		6	32659464	211654_x_at	8	4	(D) (Pain, DRG Neurological, Pain) 28564610	2	Whole blood (D) (Pain, Neurological, Pain) 24244504	0		0		2	6p21 (I) (Pain, Acute Pain, Neuropathic Pain) 20471989 6p21 (I) (Pain, Acute, Thermal) 20471989	0		0		0
211656_x_at	Top Prioritization	HLA-DQB1	Major Histocompatibility Complex, Class II, DQ Beta 1	I	12	18.5	58.7302	4			5	16.129		6	32659464	211656_x_at	8	4	(D) (Pain, DRG Neurological, Pain) 28564610	2	Whole blood (D) (Pain, Neurological, Pain) 24244504	0		0		2	6p21 (I) (Pain, Acute Pain, Neuropathic Pain) 20471989 6p21 (I) (Pain, Acute, Thermal) 20471989	0		0		0
211737_x_at	Top Discovery	PTN	Pleiotrophin	D	6	-29	92.0635	6			0	0		7	137227341	211737_x_at	0	0		0		0		0		0		0		0		0
212171_x_at	Top Prioritization	VEGFA	Vascular Endothelial Growth Factor A			6.5	20.6349		I	8	20	64.5161	4	6	43770184	212171_x_at	4	0		2	Blood (I) (Treatments, Pain, Steroid) 26440609 (I) (Pain, Chronic, Other disease/lesion) 28263447 serum (I) (Pain, Acute, MSK) 27631214	2	(Pain, Pain, Paindatabase) 1000	0		0		0		0		0
212676_at	Top Prioritization	NF1	Neurofibromin 1	I	8	18.5	58.7302	4			4	12.9032		17	31007873	212676_at	4	0		2	vertebral disc (I) (Pain, Neurological, Pain) 22963171	2	(Pain, Pain, Paindatabase) 1000	0		0		0		0		0
212983_at	Top Discovery	HRAS	HRas Proto-Oncogene, GTPase	I	6	30.5	96.8254	6			1	3.22581		11	532242	212983_at	0	0		0		0		0		0		0		0		0
212998_x_at	Top Prioritization	HLA-DQB1	Major Histocompatibility Complex, Class II, DQ Beta 1	I	12	16	50.7937	4			-0.5	1.72414		6	32659464	212998_x_at	8	4	(D) (Pain, DRG Neurological, Pain) 28564610	2	Whole blood (D) (Pain, Neurological, Pain) 24244504	0		0		2	6p21 (I) (Pain, Acute Pain, Neuropathic Pain) 20471989 6p21 (I) (Pain, Acute, Thermal) 20471989	0		0		0
213981_at	Top Prioritization	COMT	Catechol-O-Methyltransferase	D	8	-17	53.9683	4			0	0		22	19941607	213981_at	4	0		2	blood (D) (Pain, Chronic, MSK) 24178190 blood (D) (Pain, Chronic, MSK) 24178190 blood (D) (Pain, Chronic, MSK) 24178190 blood (D) (Pain, Chronic, MSK) 24178190	2	(Pain, Pain, Paindatabase) 1000 (Pain, Pain, Pain) 12595695 (Treatments, Other, Morphine) 19094200 (Treatments, Other, Morphine) 19094200 (Treatments, Other, Morphine) 19094200 (Treatments, Other, Morphine) 19094200 (Treatments, Other, Morph	0		0		0		0		0
214300_s_at	Top Prioritization	TOP3A	Topoisomerase (DNA) III Alpha	D	8	-16	50.7937	4			-1	3.44828		17	18271428	214300_s_at	4	4	(D) (Pain, Neurological, Pain) 28564610	0		0		0		0		0		0		0
215438_x_at	Top Discovery	GSPT1	G1 To S Phase Transition 1	D	6	-29.5	93.6508	6			0	0		16	11868128	215438_x_at	0	0		0		0		0		0		0		0		0
216204_at	Top Prioritization	COMT	Catechol-O-Methyltransferase	D	8	-17	53.9683	4			0	0		22	19941607	216204_at	4	0		2	blood (D) (Pain, Chronic, MSK) 24178190 blood (D) (Pain, Chronic, MSK) 24178190 blood (D) (Pain, Chronic, MSK) 24178190 blood (D) (Pain, Chronic, MSK) 24178190	2	(Pain, Pain, Paindatabase) 1000 (Pain, Pain, Pain) 12595695 (Treatments, Other, Morphine) 19094200 (Treatments, Other, Morphine) 19094200 (Treatments, Other, Morphine) 19094200 (Treatments, Other, Morphine) 19094200 (Treatments, Other, Morph	0		0		0		0		0
216444_at	Top Discovery	SMURF2		D	4	-22.5	71.4286	4	D	6	-29	100	6			216444_at	0	0		0		0		0		0		0		0		0
217304_at	Top Prioritization	SHMT1	Serine Hydroxymethyltransferase 1	D	8	-13.5	42.8571	2			-1	3.44828		17	18327860	217304_at	6	4	(D) (Pain, Neurological, Pain) 28564610	0		2	(Pain, Pain, Painreviewpaper) 27143481 (Pain, Pain, Paindatabase) 1000	0		0		0		0		0
217404_s_at	Top Prioritization	COL2A1	Collagen Type II Alpha 1 Chain	D	8	-17	53.9683	4			0	0		12	47972965	217404_s_at	4	0		2	vertebral disc (I) (Pain, Neurological, Pain) 22963171 vertebral disc (I) (Pain, Neurological, Pain) 22963171	0		0		2	PAG (I) (Pain, Chronic Pain, Neuropathic Pain) 28325815	0		0		0
218510_x_at	Top Prioritization	FAM134B	Family With Sequence Similarity 134 Member B	I	8	16	50.7937	4	I	6	10.5	33.871	2	5	16472816	218510_x_at	4	0		2	vertebral disc (I) (Pain, Neurological, Pain) 22963171 vertebral disc (I) (Pain, Neurological, Pain) 22963171	2	(Pain, Pain, Neuropathic) 21115472	0		0		0		0		0
219018_s_at	Top Discovery/Top Prioritization	CCDC85C	Coiled-Coil Domain Containing 85C	D	8	-29.5	93.6508	6			0	0		14	99500180	219018_s_at	2	0		0		0		0		2	PAG (I) (Pain, Chronic Pain, Neuropathic Pain) 28325815	0		0		0
219814_at	Top Discovery	MBNL3	Muscleblind Like Splicing Regulator 3	D	6	-29	92.0635	6			0	0		0X	132369314	219814_at	0	0		0		0		0		0		0		0		0
224789_at	Top Prioritization	DCAF12	DDB1 And CUL4 Associated Factor 12	D	8	-27	85.7143	6			0	0		9	34086383	224789_at	2	0		2	Whole blood (I) (Pain, Neurological, Pain) 24244504	0		0		0		0		0		0
224847_at	Top Prioritization	CDK6	Cyclin Dependent Kinase 6	I	8	20	63.4921	4			0	0		7	92604921	224847_at	4	0		2	Serum (D) (Pain, Chronic Pain, Complex regional pain syndrome) 24792623	0		0		2	dorsal root ganglion (DRG) (I) (Pain, Chronic Pain, Neuropathic Pain) 29180893	0		0		0
224851_at	Top Prioritization	CDK6	Cyclin Dependent Kinase 6	I	8	17.5	55.5556	4	I	6	13	41.9355	2	7	92604921	224851_at	4	0		2	Serum (D) (Pain, Chronic Pain, Complex regional pain syndrome) 24792623	0		0		2	dorsal root ganglion (DRG) (I) (Pain, Chronic Pain, Neuropathic Pain) 29180893	0		0		0
225293_at	Top Prioritization	COL27A1	Collagen Type XXVII Alpha 1 Chain	D	8	-25	79.3651	4			4	12.9032		9	114130331	225293_at	4	0		2	Lymphoblast (D) (Pain, Neurological, Migraine) 19428688	0		0		2	PAG (I) (Pain, Chronic Pain, Neuropathic Pain) 28325815	0		0		0
226138_s_at	Top Discovery	PPP1R14B		D	6	-28.5	90.4762	6			0	0				226138_s_at	0	0		0		0		0		0		0		0		0
227166_at	Top Discovery	DNAJC18	DnaJ Heat Shock Protein Family (Hsp40) Member C18	I	6	29.5	93.6508	6	I	4	17	54.8387	4	5	139408588	227166_at	0	0		0		0		0		0		0		0		0
228808_s_at	Top Prioritization	LOXL2	Lysyl Oxidase Like 2	D	8	-18.5	58.7302	4			-2	6.89655		8	23296897	228808_s_at	4	0		2	vertebral disc (I) (Pain, Neurological, Pain) 22963171 vertebral disc (I) (Pain, Neurological, Pain) 22963171	0		0		2	PFC (I) (Pain, Chronic Pain, Neuropathic Pain) 28325815	0		0		0
231124_x_at	Top Discovery/Top Prioritization	LY9	Lymphocyte Antigen 9	I	8	28.5	90.4762	6			0	0		1	160796074	231124_x_at	2	0		0		0		0		2	NAC (D) (Pain, Chronic Pain, Neuropathic Pain) 28325815	0		0		0
231578_at	Top Prioritization	GBP1	Guanylate Binding Protein 1	I	8	11.5	36.5079	2			9.5	30.6452		1	89052304	231578_at	6	4	(D) (Pain, Neurological, Pain) 28564610	0		2	(Pain, Chronic Pain, Fibromyalgia) 21905019 (Pain, Pain, Painreviewpaper) 27143481 (Pain, Pain, Other disease/lesion) 21905019	0		0		0		0		0
231826_at	Top Discovery	RALGAPA2	Ral GTPase Activating Protein Catalytic Alpha Subunit 2	D	6	-30.5	96.8254	6			0	0		20	20389552	231826_at	0	0		0		0		0		0		0		0		0
234739_at	Top Discovery	PPFIBP2		I	2	13.5	42.8571	2	I	6	29	93.5484	6			234739_at	0	0		0		0		0		0		0		0		0
236913_at	Top Discovery	H05785		D	2	-15	47.619	2	D	6	-28	96.5517	6			236913_at	0	0		0		0		0		0		0		0		0
236927_at	Top Validation	SVEP1	Sushi, Von Willebrand Factor Type A, EGF And Pentraxin Domain Containing 1	I	6	15.5	49.2063	2			0	0		9	110365248	236927_at	4	0		0		2	(Pain, Pain, Paindatabase) 1000	0		2	NAC (D) (Pain, Chronic Pain, Neuropathic Pain) 28325815	0		0		0
238016_s_at	Top Prioritization	ZYX	Zyxin	D	8	-18	57.1429	4			0	0		7	143378329	238016_s_at	4	0		2	Whole blood (I) (Pain, Neurological, Pain) 24244504	0		0		2	PAG (I) (Pain, Chronic Pain, Neuropathic Pain) 28325815	0		0		0
240599_x_at	Top Discovery	PHC3		D	6	-29	92.0635	6	D	4	-15.5	53.4483	4			240599_x_at	0	0		0		0		0		0		0		0		0
240949_x_at	Top Validation	MFAP3		D	6	-25.5	80.9524	6			0	0				240949_x_at	0	0		0		0		0		0		0		0		0
242150_at	Top Discovery	CLSPN	Claspin			3	9.52381		I	6	29.5	95.1613	6	1	35720218	242150_at	0	0		0		0		0		0		0		0		0
243125_x_at	Top Discovery	MTERF1		D	6	-31.5	100	6			-1	3.44828				243125_x_at	0	0		0		0		0		0		0		0		0
244259_s_at	Top Discovery	ZNF91	Zinc Finger Protein 91			2	6.34921		I	6	29.5	95.1613	6	19	23304991	244259_s_at	0	0		0		0		0		0		0		0		0
244331_at	Top Discovery	SFPQ		D	6	-31	98.4127	6			3	9.67742				244331_at	0	0		0		0		0		0		0		0		0
236867_at		TRPV1		D	7.5	-15.5	49.2063	2			0	0				236867_at	5.5	0		0		2	(Pain, Pain, Pain) 26516521 (Pain, Pain, Painreviewpaper) 27143481 (Pain, Pain, Neuropathic) 21468319 (Pain, Pain, Paindatabase) 1000	0		2	Cortex Neurons (I) (Pain, Neurological, Pain) 28489079 (D) (Pain, Chronic Pain, Chronic Pain) 28977586 (I) (Treatments, Pain, Estradiol) 28977586	0.5	rat endometrium (I) (Treatments, Pain, Diethylstilboestrol (DES)) 0	1	(Pain, Pain, Other disease/lesion) 17533116	0
219202_at		RHBDF2	Rhomboid 5 Homolog 2	D	7	-18	57.1429	4			-2.5	8.62069		17	76470891	219202_at	3	0		0		1	(Treatments, Pain, Cancer) 21622719	0		2	PAG (I) (Pain, Chronic Pain, Neuropathic Pain) 28325815	0		0		0
207113_s_at		TNF	Tumor Necrosis Factor	I	7	15	47.619	2	I	7	13	41.9355	2	6	31575567	207113_s_at	5	0		2	Blister fluid (I) (Pain, Chronic Pain, Complex regional pain syndrome) 1713749 (I) (Pain, Chronic, Other disease/lesion) 27682210	2	(Pain, Pain, MSK) 28460020 (Pain, Pain, Painreviewpaper) 27143481 (Pain, Pain, Cancer) 19773451 (Pain, Pain, Migraine/Headache) 26098763 (Pain, Pain, Paindatabase) 1000	0		0		1	Blood (I) (Pain, Neurological, Pain) 28558976 macrophage cells stimulated (I) (Pain, Chronic Pain, Complex regional pain syndrome) 24792623	0		0
210853_at		SCN11A	Sodium Voltage-Gated Channel Alpha Subunit 11	I	7	11	34.9206	2			3.5	11.2903		3	38845769	210853_at	5	0		0		2	(Pain, Pain, Loss of Pain perception) 24036948 (Pain, Pain, Painreviewpaper) 27143481 (Pain, Pain, Neuropathic) 24776970 (Pain, Pain, Neuropathic) 25791876	0		2	dorsal root ganglion (DRG) (D) (Pain, Neurological, Pain) 21561713 DRG (I) (Pain, Neurological, Pain) 28558976 Dorsal root ganglia neurons (I) (Pain, Neurological, Pain) 22342308	0		1	(Pain, Pain, Loss of Pain perception) 24036948	0
242106_at		MAPK1		D	7	-11.5	36.5079	2			1	3.22581				242106_at	5	0		2	vertebral disc (D) (Pain, Neurological, Pain) 22963171 vertebral disc (D) (Pain, Neurological, Pain) 22963171	2	(Pain, Pain, Paindatabase) 1000	0		0		0		1	(Pain, Pain, Other disease/lesion) 28359564	0
1562283_at		MAPK1		D	7	-11.5	36.5079	2			-6	20.6897				1562283_at	5	0		2	vertebral disc (D) (Pain, Neurological, Pain) 22963171 vertebral disc (D) (Pain, Neurological, Pain) 22963171	2	(Pain, Pain, Paindatabase) 1000	0		0		0		1	(Pain, Pain, Other disease/lesion) 28359564	0
204864_s_at		IL6ST	Interleukin 6 Signal Transducer	D	7	-13.5	42.8571	2			-6.5	22.4138		5	55935095	204864_s_at	5	0		2	vertebral disc (D) (Pain, Neurological, Pain) 22963171	0		0		2	dorsal root ganglion (DRG) (D) (Pain, Chronic Pain, Neuropathic Pain) 29180893	0		1	(Pain, Chronic Pain, Neuropathy) 21951917	0
234474_x_at		IL6ST	Interleukin 6 Signal Transducer	D	7	-10.5	33.3333	2			-4	13.7931		5	55935095	234474_x_at	5	0		2	vertebral disc (D) (Pain, Neurological, Pain) 22963171	0		0		2	dorsal root ganglion (DRG) (D) (Pain, Chronic Pain, Neuropathic Pain) 29180893	0		1	(Pain, Chronic Pain, Neuropathy) 21951917	0
216598_s_at		CCL2	C-C Motif Chemokine Ligand 2	D	7	-15	47.619	2			0	0		17	34255218	216598_s_at	5	0		2	3 mm punch biopsy from the oral mucosa (I) (Pain, Neurological, Pain) 19233564 whole blood (I) (Pain, Acute Pain, Neuropathic) 26736025 Blood (I) (Treatments, Pain, Steroid) 26440604 Blood (D) (Pain, Pain, Lower Back Pain) 28076310 serum (I) (Pain, Acute,	0		0		2	Dorsal root ganglia (I) (Pain, Neurological, Pain) 21561713 dorsal root ganglion (DRG) (I) (Pain, Neurological, Pain) 21561713 spinal cord dorsal horn (I) (Pain, Pain, Pain) 28791352	1	macrophage cells stimulated (I) (Pain, Chronic Pain, Complex regional pain syndrome) 24792623	0		0
1555423_at		SSH2	Slingshot Protein Phosphatase 2	D	6	-25.5	80.9524	6	D	4	-15	51.7241	4	17	29625938	1555423_at	0	0		0		0		0		0		0		0		0
215860_at		SYT12	Synaptotagmin 12	D	6	-28	88.8889	6	D	4	-17	58.6207	4	11	67006773	215860_at	0	0		0		0		0		0		0		0		0
1554271_a_at		CENPL	Centromere Protein L	I	6	26.5	84.127	6	I	2	11	35.4839	2	1	173799550	1554271_a_at	0	0		0		0		0		0		0		0		0
1560081_at		RAD51-AS1	RAD51 Antisense RNA 1 (Head To Head)	I	6	27	85.7143	6	I	2	13.5	43.5484	2	15	40686724	1560081_at	0	0		0		0		0		0		0		0		0
223035_s_at		FARSB	Phenylalanyl-TRNA Synthetase Beta Subunit	I	6	28	88.8889	6	I	2	14.5	46.7742	2	2	222570536	223035_s_at	0	0		0		0		0		0		0		0		0
225487_at		TMEM18	Transmembrane Protein 18	I	6	26	82.5397	6	I	2	12.5	40.3226	2	2	667335	225487_at	0	0		0		0		0		0		0		0		0
228486_at		SLC44A1	Solute Carrier Family 44 Member 1	I	6	25.5	80.9524	6	I	2	13	41.9355	2	9	105244608	228486_at	0	0		0		0		0		0		0		0		0
229050_s_at		SNHG7	Small Nucleolar RNA Host Gene 7	I	6	26.5	84.127	6	I	2	11	35.4839	2	9	136721366	229050_s_at	0	0		0		0		0		0		0		0		0
239492_at		SEC14L4	SEC14 Like Lipid Binding 4	D	6	-26	82.5397	6	D	2	-11	37.931	2	22	30488890	239492_at	0	0		0		0		0		0		0		0		0
1569539_at				D	6	-26.5	84.127	6	D	2	-10.5	36.2069	2			1569539_at
1554537_at		TMEM126B	Transmembrane Protein 126B	I	6	26.5	84.127	6			6	19.3548		11	85628573	1554537_at	0	0		0		0		0		0		0		0		0
214021_x_at		ITGB5	Integrin Subunit Beta 5	D	6	-25.5	80.9524	6			2	6.45161		3	124761948	214021_x_at	0	0		0		0		0		0		0		0		0
215343_at		CCDC88C	Coiled-Coil Domain Containing 88C	I	6	27	85.7143	6			1	3.22581		14	91271323	215343_at	0	0		0		0		0		0		0		0		0
218488_at		EIF2B3	Eukaryotic Translation Initiation Factor 2B Subunit Gamma	I	6	27	85.7143	6			7.5	24.1935		1	44850522	218488_at	0	0		0		0		0		0		0		0		0
221176_x_at		AK026020		D	6	-26	82.5397	6			6.5	20.9677				221176_x_at	0	0		0		0		0		0		0		0		0
227077_at		ZNF286A	Zinc Finger Protein 286A	I	6	26	82.5397	6			1	3.22581		17	15699577	227077_at	0	0		0		0		0		0		0		0		0
229568_at		MOB3B	MOB Kinase Activator 3B	I	6	26.5	84.127	6			6	19.3548		9	27325209	229568_at	0	0		0		0		0		0		0		0		0
230680_at		SLITRK4	SLIT And NTRK Like Family Member 4	I	6	26.5	84.127	6			6	19.3548		0X	143622790	230680_at	0	0		0		0		0		0		0		0		0
230725_at		SLF1	SMC5-SMC6 Complex Localization Factor 1	I	6	25.5	80.9524	6			7.5	24.1935		5	94615858	230725_at	0	0		0		0		0		0		0		0		0
240846_at		PCBD2	Pterin-4 Alpha-Carbinolamine Dehydratase 2	D	6	-25.5	80.9524	6			1	3.22581		5	134904906	240846_at	0	0		0		0		0		0		0		0		0
1557207_s_at		LOC283177	Uncharacterized LOC283177	D	6	-26.5	84.127	6			-7	24.1379		11	134436473	1557207_s_at	0	0		0		0		0		0		0		0		0
1559810_at		CBWD2		D	6	-28	88.8889	6			-0.5	1.72414				1559810_at	0	0		0		0		0		0		0		0		0
1562641_at		FAM122C	Family With Sequence Similarity 122C	D	6	-26	82.5397	6			-5	17.2414		0X	134796413	1562641_at	0	0		0		0		0		0		0		0		0
1569207_s_at		TCP11L2	T-Complex 11 Like 2	D	6	-26	82.5397	6			-6.5	22.4138		12	106301929	1569207_s_at	0	0		0		0		0		0		0		0		0
203099_s_at		CDYL	Chromodomain Y-Like	D	6	-27	85.7143	6			-0.5	1.72414		6	4706159	203099_s_at	0	0		0		0		0		0		0		0		0
211715_s_at		BDH1	3-Hydroxybutyrate Dehydrogenase 1	I	6	27.5	87.3016	6			-6.5	22.4138		3	197509783	211715_s_at	0	0		0		0		0		0		0		0		0
216957_at		USP22	Ubiquitin Specific Peptidase 22	I	6	26.5	84.127	6			-2	6.89655		17	20999593	216957_at	0	0		0		0		0		0		0		0		0
220953_s_at		MTMR12	Myotubularin Related Protein 12	D	6	-25.5	80.9524	6			-7.5	25.8621		5	32226994	220953_s_at	0	0		0		0		0		0		0		0		0
231346_s_at		ADARB1		D	6	-26	82.5397	6			-1	3.44828				231346_s_at	0	0		0		0		0		0		0		0		0
231969_at		STOX2	Storkhead Box 2	D	6	-26	82.5397	6			-0.5	1.72414		4	183796331	231969_at	0	0		0		0		0		0		0		0		0
233653_at		AF131835		D	6	-27	85.7143	6			-1	3.44828				233653_at	0	0		0		0		0		0		0		0		0
240426_at		FAM47B	Family With Sequence Similarity 47 Member B	D	6	-25.5	80.9524	6			-0.5	1.72414		0X	34942796	240426_at	0	0		0		0		0		0		0		0		0
1553169_at		LRRN4	Leucine Rich Repeat Neuronal 4	D	6	-26.5	84.127	6			0	0		20	6039745	1553169_at	0	0		0		0		0		0		0		0		0
1554565_x_at		SPPL3	Signal Peptide Peptidase Like 3	D	6	-25.5	80.9524	6			0	0		12	120762510	1554565_x_at	0	0		0		0		0		0		0		0		0
1563043_at		LINC00620	Long Intergenic Non-Protein Coding RNA 620	D	6	-27	85.7143	6			0	0		3	13650696	1563043_at	0	0		0		0		0		0		0		0		0
204944_at		PTPRG	Protein Tyrosine Phosphatase, Receptor Type G	D	6	-26	82.5397	6			0	0		3	61561569	204944_at	0	0		0		0		0		0		0		0		0
205012_s_at		HAGH	Hydroxyacylglutathione Hydrolase	D	6	-25.5	80.9524	6			0	0		16	1795620	205012_s_at	0	0		0		0		0		0		0		0		0
205391_x_at		ANK1	Ankyrin 1	D	6	-26	82.5397	6			0	0		8	41653220	205391_x_at	0	0		0		0		0		0		0		0		0
206594_at		PASK	PAS Domain Containing Serine/Threonine Kinase	D	6	-27	85.7143	6			0	0		2	241106099	206594_at	0	0		0		0		0		0		0		0		0
207515_s_at		POLR1C	RNA Polymerase I Subunit C	I	6	26	82.5397	6			0	0		6	43509702	207515_s_at	0	0		0		0		0		0		0		0		0
208894_at		HLA-DRA	Major Histocompatibility Complex, Class II, DR Alpha	I	6	26.5	84.127	6			0	0		6	32439842	208894_at	0	0		0		0		0		0		0		0		0
211781_x_at		BC006164		D	6	-26	82.5397	6			0	0				211781_x_at	0	0		0		0		0		0		0		0		0
218157_x_at		CDC42SE1	CDC42 Small Effector 1	I	6	25.5	80.9524	6			0	0		1	151050971	218157_x_at	0	0		0		0		0		0		0		0		0
219448_at		TMEM70	Transmembrane Protein 70	I	6	25.5	80.9524	6			0	0		8	73972437	219448_at	0	0		0		0		0		0		0		0		0
220677_s_at		ADAMTS8	ADAM Metallopeptidase With Thrombospondin Type 1 Motif 8	D	6	-26	82.5397	6			0	0		11	130404923	220677_s_at	0	0		0		0		0		0		0		0		0
221198_at		SCT	Secretin	D	6	-25.5	80.9524	6			0	0		11	624989	221198_at	0	0		0		0		0		0		0		0		0
225827_at		AGO2	Argonaute 2, RISC Catalytic Component	D	6	-28	88.8889	6			0	0		8	140520156	225827_at	0	0		0		0		0		0		0		0		0
226175_at		TTC9C	Tetratricopeptide Repeat Domain 9C	I	6	25.5	80.9524	6			0	0		11	62728069	226175_at	0	0		0		0		0		0		0		0		0
227643_at		TPPP	Tubulin Polymerization Promoting Protein	D	6	-25.5	80.9524	6			0	0		5	659862	227643_at	0	0		0		0		0		0		0		0		0
234540_at		GCNT7	Glucosaminyl (N-Acetyl) Transferase Family Member 7	D	6	-26	82.5397	6			0	0		20	56491492	234540_at	0	0		0		0		0		0		0		0		0
213666_at		sept6		I	6	25.5	80.9524	6			0	0				213666_at
207826_s_at		ID3	Inhibitor Of DNA Binding 3, HLH Protein	I	6	17	53.9683	4	I	6	18	58.0645	4	1	23557918	207826_s_at	2	0		0		0		0		2	PAG (I) (Pain, Chronic Pain, Neuropathic Pain) 28325815	0		0		0
220134_x_at		EVA1B	Eva-1 Homolog B	I	6	17	53.9683	4	I	6	24.5	79.0323	4	1	36322030	220134_x_at	2	0		0		0		0		2	PAG (I) (Pain, Chronic Pain, Neuropathic Pain) 28325815	0		0		0
203881_s_at		DMD	Dystrophin	I	6	16	50.7937	4	I	4	12	38.7097	2	0X	31097677	203881_s_at	2	0		0		2	(Pain, Pain, MSK) 28081371	0		0		0		0		0
213411_at		ADAM22	ADAM Metallopeptidase Domain 22	I	6	22.5	71.4286	4	I	4	13	41.9355	2	7	87934143	213411_at	2	0		2	vertebral disc (D) (Pain, Neurological, Pain) 22963171	0		0		0		0		0		0
41160_at		MBD3	Methyl-CpG Binding Domain Protein 3	I	6	18	57.1429	4	I	4	13	41.9355	2	19	1573596	41160_at	2	0		0		0		0		2	PAG (I) (Pain, Chronic Pain, Neuropathic Pain) 28325815	0		0		0
1559607_s_at		GBP6	Guanylate Binding Protein Family Member 6	I	6	17	53.9683	4			2.5	8.06452		1	89363877	1559607_s_at	2	0		0		0		0		2	NAC (D) (Pain, Chronic Pain, Neuropathic Pain) 28325815	0		0		0
1559822_s_at		MTDH	Metadherin	I	6	16	50.7937	4			9	29.0323		8	97644147	1559822_s_at	2	0		0		2	(Pain, Pain, Paindatabase) 1000 (Pain, Pain, Painreviewpaper) 27143481	0		0		0		0		0
200951_s_at		CCND2	Cyclin D2	I	6	18	57.1429	4			9.5	30.6452		12	4273733	200951_s_at	2	0		2	Serum (D) (Pain, Chronic Pain, Complex regional pain syndrome) 24792623	0		0		0		0		0		0
202145_at		LY6E	Lymphocyte Antigen 6 Complex, Locus E	I	6	18.5	58.7302	4			5	16.129		8	143017982	202145_at	2	0		2	blood RNA (D) (Pain, Neurological, Pain) 23684314	0		0		0		0		0		0
202283_at		SERPINF1	Serpin Family F Member 1	I	6	19	60.3175	4			3	9.67742		17	1761959	202283_at	2	0		2	CSF (D) (Pain, Neurological, Pain) 28331360	0		0		0		0		0		0
202757_at		NELFB	Negative Elongation Factor Complex Member B	I	6	22	69.8413	4			4.5	14.5161		9	137255173	202757_at	2	0		0		2	(Pain, Pain, MSK) 28221285	0		0		0		0		0
202927_at		PIN1	Peptidylprolyl Cis/Trans Isomerase, NIMA-Interacting 1	I	6	17	53.9683	4			10	32.2581		19	9835207	202927_at	2	0		0		0		0		2	spinal cord dorsal horn (I) (Pain, Pain, Pain) 28791352	0		0		0
207100_s_at		VAMP1	Vesicle Associated Membrane Protein 1	I	6	23	73.0159	4			8.5	27.4194		12	6462237	207100_s_at	2	0		0		0		0		2	dorsal root ganglion (DRG) (D) (Pain, Neurological, Pain) 21561713	0		0		0
208005_at		NTN1	Netrin 1	D	6	-18	57.1429	4			0.5	1.6129		17	9021542	208005_at	2	0		2	vertebral disc (D) (Pain, Neurological, Pain) 22963171	0		0		0		0		0		0
209556_at		NCDN	Neurochondrin	I	6	18	57.1429	4			5.5	17.7419		1	35557473	209556_at	2	0		0		0		0		2	PAG (I) (Pain, Chronic Pain, Neuropathic Pain) 28325815	0		0		0
210027_s_at		APEX1	Apurinic/Apyrimidinic Endodeoxyribonuclease 1	I	6	19	60.3175	4			0.5	1.6129		14	20455131	210027_s_at	2	0		0		0		0		2	PAG (I) (Pain, Chronic Pain, Neuropathic Pain) 28325815	0		0		0
210058_at		MAPK13	Mitogen-Activated Protein Kinase 13	I	6	18.5	58.7302	4			1	3.22581		6	36127809	210058_at	2	0		2	vertebral disc (I) (Pain, Neurological, Pain) 22963171 vertebral disc (I) (Pain, Neurological, Pain) 22963171	0		0		0		0		0		0
210370_s_at		LY9	Lymphocyte Antigen 9	I	6	16	50.7937	4			4	12.9032		1	160796074	210370_s_at	2	0		0		0		0		2	NAC (D) (Pain, Chronic Pain, Neuropathic Pain) 28325815	0		0		0
210889_s_at		FCGR2B	Fc Fragment Of IgG Receptor IIb	I	6	17	53.9683	4			1	3.22581		1	161663115	210889_s_at	2	0		0		0		0		2	dorsal root ganglion (DRG) (I) (Pain, Neurological, Pain) 21561713	0		0		0
212387_at		TCF4	Transcription Factor 4	I	6	16	50.7937	4			9.5	30.6452		18	55222198	212387_at	2	0		0		0		0		2	dorsal root ganglion (DRG) (I) (Pain, Chronic Pain, Neuropathic Pain) 25963533	0		0		0
213078_x_at		LPCAT4	Lysophosphatidylcholine Acyltransferase 4	I	6	24.5	77.7778	4			2.5	8.06452		15	34358618	213078_x_at	2	0		0		0		0		2	PAG (I) (Pain, Chronic Pain, Neuropathic Pain) 28325815	0		0		0
214032_at		ZAP70	Zeta Chain Of T Cell Receptor Associated Protein Kinase 70	I	6	19	60.3175	4			1	3.22581		2	97713560	214032_at	2	0		0		0		0		2	PAG (I) (Pain, Chronic Pain, Neuropathic Pain) 28325815	0		0		0
216971_s_at		PLEC	Plectin	D	6	-16	50.7937	4			3	9.67742		8	143915147	216971_s_at	2	0		0		0		0		2	PAG (I) (Pain, Chronic Pain, Neuropathic Pain) 28325815	0		0		0
218284_at		SMAD3	SMAD Family Member 3	I	6	21	66.6667	4			1	3.22581		15	67063763	218284_at	2	0		0		2	(Pain, Pain, Painreviewpaper) 27143481	0		0		0		0		0
219760_at		LIN7B	Lin-7 Homolog B, Crumbs Cell Polarity Complex Component	I	6	18	57.1429	4			0.5	1.6129		19	49114324	219760_at	2	0		0		0		0		2	PAG (I) (Pain, Chronic Pain, Neuropathic Pain) 28325815	0		0		0
222123_s_at		HIF3A	Hypoxia Inducible Factor 3 Alpha Subunit	D	6	-21	66.6667	4			5.5	17.7419		19	46297046	222123_s_at	2	0		2	vertebral disc (I) (Pain, Neurological, Pain) 22963171	0		0		0		0		0		0
222206_s_at		NCLN	Nicalin	I	6	16.5	52.381	4			4	12.9032		19	3185563	222206_s_at	2	0		0		0		0		2	PAG (I) (Pain, Chronic Pain, Neuropathic Pain) 28325815	0		0		0
223226_x_at		SSBP4	Single Stranded DNA Binding Protein 4	I	6	17.5	55.5556	4			0.5	1.6129		19	18418661	223226_x_at	2	0		0		0		0		2	PAG (I) (Pain, Chronic Pain, Neuropathic Pain) 28325815	0		0		0
223461_at		TBC1D7	TBC1 Domain Family Member 7	I	6	17.5	55.5556	4			4	12.9032		6	13266542	223461_at	2	0		0		2	(Pain, Pain, Painreviewpaper) 27143481	0		0		0		0		0
224750_at		RNF185	Ring Finger Protein 185	I	6	16.5	52.381	4			1.5	4.83871		22	31160152	224750_at	2	0		2	human whole blood (D) (Pain, Chronic, Neuropathic) 28361271	0		0		0		0		0		0
225025_at		IGSF8	Immunoglobulin Superfamily Member 8	I	6	23	73.0159	4			2.5	8.06452		1	160091339	225025_at	2	0		0		0		0		2	PAG (I) (Pain, Chronic Pain, Neuropathic Pain) 28325815	0		0		0
225427_s_at		NAXE	NAD(P)HX Epimerase	I	6	17	53.9683	4			4	12.9032		1	156591762	225427_s_at	2	0		0		2	(Pain, Pain, Painreviewpaper) 27143481	0		0		0		0		0
226437_at		YIF1B	Yip1 Interacting Factor Homolog B, Membrane Trafficking Protein	I	6	17	53.9683	4			5	16.129		19	38303560	226437_at	2	0		0		0		0		2	PAG (I) (Pain, Chronic Pain, Neuropathic Pain) 28325815	0		0		0
227262_at		HAPLN3	Hyaluronan And Proteoglycan Link Protein 3	D	6	-20	63.4921	4			3	9.67742		15	88877288	227262_at	2	0		0		0		0		2	PAG (I) (Pain, Chronic Pain, Neuropathic Pain) 28325815	0		0		0
228103_s_at		NRP2		D	6	-18	57.1429	4			0.5	1.6129				228103_s_at	2	0		2	vertebral disc (I) (Pain, Neurological, Pain) 22963171 vertebral disc (I) (Pain, Neurological, Pain) 22963171	0		0		0		0		0		0
232272_at		ZNF624	Zinc Finger Protein 624	I	6	21	66.6667	4			6	19.3548		17	16599870	232272_at	2	0		0		2	(Pain, Pain, MSK) 28221285	0		0		0		0		0
238933_at		IRS1	Insulin Receptor Substrate 1	I	6	16	50.7937	4			6	19.3548		2	226731317	238933_at	2	0		0		0		0		2	dorsal root ganglion (DRG) (I) (Pain, Chronic Pain, Neuropathic Pain) 29180893	0		0		0
242117_at		MAP3K3		D	6	-17	53.9683	4			1	3.22581				242117_at	2	0		2	vertebral disc (I) (Pain, Neurological, Pain) 22963171	0		0		0		0		0		0
244290_at		IMMP2L		I	6	16	50.7937	4			9.5	30.6452				244290_at	2	0		0		2	(Pain, Pain, Migraine/Headache) 27322543	0		0		0		0		0
33767_at		NEFH	Neurofilament Heavy	I	6	16	50.7937	4			8	25.8065		22	29480192	33767_at	2	0		0		0		0		2	dorsal root ganglion (DRG) (D) (Pain, Neurological, Pain) 21561713	0		0		0
45714_at		HCFC1R1	Host Cell Factor C1 Regulator 1	I	6	21	66.6667	4			3	9.67742		16	3022620	45714_at	2	0		0		0		0		2	PAG (I) (Pain, Chronic Pain, Neuropathic Pain) 28325815	0		0		0
1552541_at		TAGAP	T-Cell Activation RhoGTPase Activating Protein	D	6	-16.5	52.381	4			-2.5	8.62069		6	159034468	1552541_at	2	0		0		2	(Pain, Pain, Pain) 23284290	0		0		0		0		0
1555291_at		TRPV3	Transient Receptor Potential Cation Channel Subfamily V Member 3	D	6	-21	66.6667	4			-5.5	18.9655		17	3510502	1555291_at	2	0		0		2	(Pain, Pain, Painreviewpaper) 27143481 (Pain, Pain, Other disease/lesion) 27079220	0		0		0		0		0
1557315_a_at		ASTN2		I	6	17	53.9683	4			-2.5	8.62069				1557315_a_at	2	0		0		2	(Pain, Pain, Paindatabase) 1000 (Pain, Pain, Painreviewpaper) 27143481 (Pain, Pain, Migraine/Headache) 27322543 (Pain, Pain, Migraine) 27322543	0		0		0		0		0
1566607_at		SAMD3		D	6	-18.5	58.7302	4			-1.5	5.17241				1566607_at	2	0		0		0		0		2	PFC (D) (Pain, Chronic Pain, Neuropathic Pain) 28325815	0		0		0
1566642_at		GNG7		D	6	-22	69.8413	4			-1	3.44828				1566642_at	2	0		2	vertebral disc (I) (Pain, Neurological, Pain) 22963171	0		0		0		0		0		0
201289_at		CYR61	Cysteine Rich Angiogenic Inducer 61	D	6	-17.5	55.5556	4			-1	3.44828		1	85580761	201289_at	2	0		0		0		0		2	PFC (D) (Pain, Chronic Pain, Neuropathic Pain) 28325815 PFC (D) (Pain, Chronic Pain, Neuropathic Pain) 28325815	0		0		0
204389_at		MAOA	Monoamine Oxidase A	D	6	-16.5	52.381	4			-3.5	12.069		0X	43654907	204389_at	2	0		0		2	(Pain, Pain, Migraine) 19455600 (Pain, Pain, Migraine) 19455600 (Pain, Pain, Painreviewpaper) 27143481 (Pain, Pain, MSK) 17885758 (Pain, Pain, Migraine/Headache) 20652353 (Pain, Pain, Thermal) 19796878	0		0		0		0		0
205347_s_at		TMSB15A	Thymosin Beta 15a	D	6	-19	60.3175	4			-4.5	15.5172		0X	102513676	205347_s_at	2	0		0		0		0		2	PAG (D) (Pain, Chronic Pain, Neuropathic Pain) 28325815	0		0		0
206747_at		GPRIN2	G Protein Regulated Inducer Of Neurite Outgrowth 2	D	6	-22	69.8413	4			-0.5	1.72414		10	46543963	206747_at	2	0		0		0		0		2	PAG (I) (Pain, Chronic Pain, Neuropathic Pain) 28325815	0		0		0
209289_at		NFIB	Nuclear Factor I B	D	6	-19	60.3175	4			-7	24.1379		9	14081843	209289_at	2	0		0		2	(Pain, Pain, sciatica) 27764105	0		0		0		0		0
224980_at		LEMD2	LEM Domain Containing 2	D	6	-17.5	55.5556	4			-1	3.44828		6	33771202	224980_at	2	0		0		0		0		2	PAG (I) (Pain, Chronic Pain, Neuropathic Pain) 28325815	0		0		0
225453_x_at		CCDC124	Coiled-Coil Domain Containing 124	D	6	-20.5	65.0794	4			-7.5	25.8621		19	17933015	225453_x_at	2	0		0		0		0		2	PAG (I) (Pain, Chronic Pain, Neuropathic Pain) 28325815	0		0		0
227147_s_at		EGLN2	Egl-9 Family Hypoxia Inducible Factor 2	D	6	-19	60.3175	4			-3	10.3448		19	40798996	227147_s_at	2	0		0		0		0		2	PAG (I) (Pain, Chronic Pain, Neuropathic Pain) 28325815	0		0		0
227405_s_at		FZD8	Frizzled Class Receptor 8	D	6	-20.5	65.0794	4			-5.5	18.9655		10	35638249	227405_s_at	2	0		2	vertebral disc (I) (Pain, Neurological, Pain) 22963171	0		0		0		0		0		0
228352_at		UNC13D	Unc-13 Homolog D	D	6	-20.5	65.0794	4			-7.5	25.8621		17	75827225	228352_at	2	0		0		0		0		2	PAG (I) (Pain, Chronic Pain, Neuropathic Pain) 28325815	0		0		0
228413_s_at		SFRP1	Secreted Frizzled Related Protein 1	D	6	-24.5	77.7778	4			-4.5	15.5172		8	41261957	228413_s_at	2	0		0		0		0		2	ipsilateral dorsal horn (D) (Pain, Chronic Pain, Neuropathic Pain) 29215727	0		0		0
228696_at		SLC45A3	Solute Carrier Family 45 Member 3	D	6	-16.5	52.381	4			-9	31.0345		1	205657851	228696_at	2	0		2	Serum (I) (Pain, Chronic Pain, Complex regional pain syndrome) 24792623	0		0		0		0		0		0
229324_x_at		ISYNA1	Inositol-3-Phosphate Synthase 1	D	6	-20	63.4921	4			-2	6.89655		19	18434388	229324_x_at	2	0		0		0		0		2	PAG (I) (Pain, Chronic Pain, Neuropathic Pain) 28325815	0		0		0
230126_s_at		KDM4B	Lysine Demethylase 4B	D	6	-17	53.9683	4			-7	24.1379		19	4969112	230126_s_at	2	0		0		0		0		2	PAG (I) (Pain, Chronic Pain, Neuropathic Pain) 28325815	0		0		0
231658_x_at		RPL36	Ribosomal Protein L36	D	6	-20.5	65.0794	4			-2.5	8.62069		19	5674947	231658_x_at	2	0		0		0		0		2	PAG (I) (Pain, Chronic Pain, Neuropathic Pain) 28325815	0		0		0
231867_at		TENM2	Teneurin Transmembrane Protein 2	D	6	-16	50.7937	4			-1	3.44828		5	166979078	231867_at	2	0		0		2	(Pain, Pain, Neurological) 28051079 (Pain, Pain, Neuropathic Pain) 28051079	0		0		0		0		0
238361_s_at		PRKAG2		D	6	-25	79.3651	4			-5	17.2414				238361_s_at	2	0		0		0		0		2	dorsal root ganglion (DRG) (I) (Pain, Chronic Pain, Neuropathic Pain) 29180893	0		0		0
242488_at		CHRM3	Cholinergic Receptor Muscarinic 3	D	6	-21.5	68.254	4			-7.5	25.8621		1	239386565	242488_at	2	0		0		2	(Pain, Pain, Paindatabase) 1000	0		0		0		0		0
242965_at		FAM227B		I	6	16	50.7937	4			-0.5	1.72414				242965_at	2	0		0		0		0		2	PFC (D) (Pain, Chronic Pain, Neuropathic Pain) 28325815	0		0		0
1552749_a_at		KLC3	Kinesin Light Chain 3	D	6	-20	63.4921	4			0	0		19	45333434	1552749_a_at	2	0		0		0		0		2	PAG (I) (Pain, Chronic Pain, Neuropathic Pain) 28325815	0		0		0
1553185_at		RASEF	RAS And EF-Hand Domain Containing	D	6	-16	50.7937	4			0	0		9	82979585	1553185_at	2	0		0		0		0		2	NAC (D) (Pain, Chronic Pain, Neuropathic Pain) 28325815	0		0		0
1553186_x_at		RASEF	RAS And EF-Hand Domain Containing	D	6	-18	57.1429	4			0	0		9	82979585	1553186_x_at	2	0		0		0		0		2	NAC (D) (Pain, Chronic Pain, Neuropathic Pain) 28325815	0		0		0
1554961_at		FGFR4	Fibroblast Growth Factor Receptor 4	D	6	-16	50.7937	4			0	0		5	177086872	1554961_at	2	0		0		0		0		2	PAG (I) (Pain, Chronic Pain, Neuropathic Pain) 28325815	0		0		0
1555215_a_at		HRH3	Histamine Receptor H3	D	6	-16	50.7937	4			0	0		20	62214766	1555215_a_at	2	0		0		0		0		2	PAG (I) (Pain, Chronic Pain, Neuropathic Pain) 28325815	0		0		0
1558140_at		PLXNA1	Plexin A1	D	6	-17.5	55.5556	4			0	0		3	126982119	1558140_at	2	0		2	vertebral disc (D) (Pain, Neurological, Pain) 22963171	0		0		0		0		0		0
1559748_at		ADAMTSL3	ADAMTS Like 3	D	6	-22	69.8413	4			0	0		15	83654086	1559748_at	2	0		0		0		0		2	NAC (D) (Pain, Chronic Pain, Neuropathic Pain) 28325815	0		0		0
200642_at		SOD1	Superoxide Dismutase 1, Soluble	I	6	22.5	71.4286	4			0	0		21	31659622	200642_at	2	0		2	vertebral disc (I) (Pain, Neurological, Pain) 22963171 vertebral disc (I) (Pain, Neurological, Pain) 22963171	0		0		0		0		0		0
200725_x_at		RPL10	Ribosomal Protein L10	I	6	18	57.1429	4			0	0		0X	154389955	200725_x_at	2	0		0		0		0		2	PFC (I) (Pain, Chronic Pain, Neuropathic Pain) 28325815	0		0		0
200936_at		RPL8	Ribosomal Protein L8	I	6	17.5	55.5556	4			0	0		8	144789765	200936_at	2	0		0		0		0		2	PAG (I) (Pain, Chronic Pain, Neuropathic Pain) 28325815	0		0		0
201347_x_at		GRHPR	Glyoxylate And Hydroxypyruvate Reductase	I	6	16	50.7937	4			0	0		9	37422666	201347_x_at	2	0		0		0		0		2	PAG (I) (Pain, Chronic Pain, Neuropathic Pain) 28325815	0		0		0
203501_at		CPQ	Carboxypeptidase Q	D	6	-23.5	74.6032	4			0	0		8	96645227	203501_at	2	0		0	Blood mRNA differentially methylated (Pain, Pain, fibromyalgia) 24058735	2	(Pain, Pain, Painreviewpaper) 27143481	0		0		0		0		0
203586_s_at		ARL4D	ADP Ribosylation Factor Like GTPase 4D	D	6	-24.5	77.7778	4			0	0		17	43398959	203586_s_at	2	0		0		0		0		2	PAG (I) (Pain, Chronic Pain, Neuropathic Pain) 28325815	0		0		0
204187_at		GMPR	Guanosine Monophosphate Reductase	D	6	-16.5	52.381	4			0	0		6	16238580	204187_at	2	0		2	Whole blood (I) (Pain, Neurological, Pain) 24244504	0		0		0		0		0		0
205385_at		MDM2	MDM2 Proto-Oncogene	D	6	-24	76.1905	4			0	0		12	68808168	205385_at	2	0		0		0		0		2	dorsal root ganglion (DRG) (I) (Pain, Chronic Pain, Neuropathic Pain) 29180893	0		0		0
205670_at		GAL3ST1	Galactose-3-O-Sulfotransferase 1	D	6	-16	50.7937	4			0	0		22	30554635	205670_at	2	0		0		0		0		2	PAG (I) (Pain, Chronic Pain, Neuropathic Pain) 28325815	0		0		0
205722_s_at		GFRA2	GDNF Family Receptor Alpha 2	D	6	-22	69.8413	4			0	0		8	21690403	205722_s_at	2	0		0		2	(Pain, Pain, Neuropathic) 24974787	0		0		0		0		0
205795_at		NRXN3	Neurexin 3	D	6	-20.5	65.0794	4			0	0		14	78021758	205795_at	2	0		0		2	(Pain, Pain, Painreviewpaper) 27143481 (Pain, Pain, Migraine/Headache) 24469609	1.5	(Pain, Chronic Pain, Fibromyalgia) 24582949	0		0		0		0
206397_x_at		CERS1	Ceramide Synthase 1	D	6	-16.5	52.381	4			0	0		19	18868545	206397_x_at	2	0		0	Blood mRNA differentially methylated (Pain, Pain, fibromyalgia) 24058735	0		0		2	PAG (D) (Pain, Chronic Pain, Neuropathic Pain) 28325815	0		0		0
206484_s_at		XPNPEP2	X-Prolyl Aminopeptidase 2	D	6	-19.5	61.9048	4			0	0		0X	129738970	206484_s_at	2	0		0		0		0		2	PFC (D) (Pain, Chronic Pain, Neuropathic Pain) 28325815	0		0		0
207058_s_at		PARK2	Parkin RBR E3 Ubiquitin Protein Ligase	D	6	-16.5	52.381	4			0	0		6	161347417	207058_s_at	2	0		0		0		0		2	PAG (I) (Pain, Chronic Pain, Neuropathic Pain) 28325815	0		0		0
207302_at		SGCG	Sarcoglycan Gamma	D	6	-17	53.9683	4			0	0		13	23160506	207302_at	2	0		0		0		0		2	PAG (D) (Pain, Chronic Pain, Neuropathic Pain) 28325815	0		0		0
207321_s_at		ABCB9	ATP Binding Cassette Subfamily B Member 9	D	6	-19	60.3175	4			0	0		12	122918708	207321_s_at	2	0		0		0		0		2	PAG (I) (Pain, Chronic Pain, Neuropathic Pain) 28325815	0		0		0
207352_s_at		GABRB2	Gamma-Aminobutyric Acid Type A Receptor Beta2 Subunit	D	6	-21	66.6667	4			0	0		5	161288419	207352_s_at	2	0		2	vertebral disc (D) (Pain, Neurological, Pain) 22963171 vertebral disc (D) (Pain, Neurological, Pain) 22963171	0		0		0		0		0		0
208378_x_at		FGF5	Fibroblast Growth Factor 5	D	6	-20.5	65.0794	4			0	0		4	80266588	208378_x_at	2	0		2	vertebral disc (D) (Pain, Neurological, Pain) 22963171 vertebral disc (D) (Pain, Neurological, Pain) 22963171	0		0		0		0		0		0
208687_x_at		HSPA8	Heat Shock Protein Family A (Hsp70) Member 8	I	6	18	57.1429	4			0	0		11	123057489	208687_x_at	2	0		2	vertebral disc (I) (Pain, Neurological, Pain) 22963171 vertebral disc (I) (Pain, Neurological, Pain) 22963171 Blood mRNA differentially methylated (Pain, Pain, fibromyalgia) 24058735	0		0		0		0		0		0
208747_s_at		C1S	Complement C1s	D	6	-20	63.4921	4			0	0		12	6988259	208747_s_at	2	0		0		0		0		2	dorsal root ganglion (DRG) (I) (Pain, Neurological, Pain) 21561713	0		0		0
210051_at		RAPGEF3	Rap Guanine Nucleotide Exchange Factor 3	D	6	-19	60.3175	4			0	0		12	47734367	210051_at	2	0		0		0		0		2	PAG (I) (Pain, Chronic Pain, Neuropathic Pain) 28325815	0		0		0
210177_at		TRIM15	Tripartite Motif Containing 15	D	6	-17.5	55.5556	4			0	0		6	30163206	210177_at	2	0		0		0		0		2	NAC (D) (Pain, Chronic Pain, Neuropathic Pain) 28325815	0		0		0
210287_s_at		FLT1	Fms Related Tyrosine Kinase 1	D	6	-20.5	65.0794	4			0	0		13	28300344	210287_s_at	2	0		2	urine (I) (Pain, Chronic, Other disease/lesion) 28263447	0		0		0		0		0		0
210671_x_at		MAPK8	Mitogen-Activated Protein Kinase 8	D	6	-18	57.1429	4			0	0		10	48306639	210671_x_at	2	0		2	vertebral disc (I) (Pain, Neurological, Pain) 22963171	0		0		0		0		0		0
210989_at		LAMA4	Laminin Subunit Alpha 4	D	6	-17.5	55.5556	4			0	0		6	112107931	210989_at	2	0		0		2	(Pain, Pain, Pain) 23284290	0		0		0		0		0
211490_at		ADRA1A	Adrenoceptor Alpha 1A	D	6	-17	53.9683	4			0	0		8	26742847	211490_at	2	0		0		2	(Pain, Pain, Paindatabase) 1000	0		0		0		0		0
211498_s_at		NKX3-1	NK3 Homeobox 1	D	6	-20	63.4921	4			0	0		8	23678693	211498_s_at	2	0		0		0		0		2	PFC (D) (Pain, Chronic Pain, Neuropathic Pain) 28325815	0		0		0
211752_s_at		NDUFS7	NADH:Ubiquinone Oxidoreductase Core Subunit S7	I	6	20.5	65.0794	4			0	0		19	1383527	211752_s_at	2	0		0		0		0		2	PAG (I) (Pain, Chronic Pain, Neuropathic Pain) 28325815	0		0		0
211966_at		COL4A2	Collagen Type IV Alpha 2 Chain	D	6	-17	53.9683	4			0	0		13	110305812	211966_at	2	0		0		0		0		2	PAG (I) (Pain, Chronic Pain, Neuropathic Pain) 28325815	0		0		0
212162_at		KIDINS220	Kinase D Interacting Substrate 220	D	6	-16	50.7937	4			0	0		2	8725278	212162_at	2	0		0		2	(Pain, Pain, MSK) 28221285	0		0		0		0		0
212386_at		TCF4	Transcription Factor 4	I	6	18.5	58.7302	4			0	0		18	55222198	212386_at	2	0		0		0		0		2	dorsal root ganglion (DRG) (I) (Pain, Chronic Pain, Neuropathic Pain) 25963533	0		0		0
212540_at		CDC34	Cell Division Cycle 34	D	6	-19.5	61.9048	4			0	0		19	531712	212540_at	2	0		2	Serum (D) (Pain, Chronic Pain, Complex regional pain syndrome) 24792623	0		0		0		0		0		0
213066_at		RUSC2	RUN And SH3 Domain Containing 2	D	6	-16.5	52.381	4			0	0		9	35489838	213066_at	2	0		0		0		0		2	PAG (I) (Pain, Chronic Pain, Neuropathic Pain) 28325815	0		0		0
213801_x_at		RPSA	Ribosomal Protein SA	I	6	16	50.7937	4			0	0		3	39406689	213801_x_at	2	0		0		0		0		2	PAG (I) (Pain, Chronic Pain, Neuropathic Pain) 28325815	0		0		0
213841_at		TNR	Tenascin R	D	6	-19	60.3175	4			0	0		1	175315194	213841_at	2	0		2	vertebral disc (D) (Pain, Neurological, Pain) 22963171	0		0		0		0		0		0
213843_x_at		SLC6A8	Solute Carrier Family 6 Member 8	D	6	-17.5	55.5556	4			0	0		0X	153688099	213843_x_at	2	0		2	vertebral disc (D) (Pain, Neurological, Pain) 22963171	0		0		0		0		0		0
214273_x_at		NPRL3	NPR3 Like, GATOR1 Complex Subunit	D	6	-18.5	58.7302	4			0	0		16	84271	214273_x_at	2	0		2	Whole blood (I) (Pain, Neurological, Pain) 24244504	0		0		0		0		0		0
214316_x_at		CALR		D	6	-16	50.7937	4			0	0				214316_x_at	2	0		2	vertebral disc (I) (Pain, Neurological, Pain) 22963171 vertebral disc (I) (Pain, Neurological, Pain) 22963171	0		0		0		0		0		0
215047_at		TRIM58	Tripartite Motif Containing 58	D	6	-24	76.1905	4			0	0		1	247857199	215047_at	2	0		2	Whole blood (I) (Pain, Neurological, Pain) 24244504	0		0		0		0		0		0
216308_x_at		GRHPR	Glyoxylate And Hydroxypyruvate Reductase	I	6	17	53.9683	4			0	0		9	37422666	216308_x_at	2	0		0		0		0		2	PAG (I) (Pain, Chronic Pain, Neuropathic Pain) 28325815	0		0		0
216963_s_at		GAP43	Growth Associated Protein 43	D	6	-18	57.1429	4			0	0		3	115623304	216963_s_at	2	0		0		0		0		2	dorsal root ganglion (DRG) (I) (Pain, Neurological, Pain) 21561713	0		0		0
217070_at		MTHFR	Methylenetetrahydrofolate Reductase	D	6	-19.5	61.9048	4			0	0		1	11785723	217070_at	2	0		0		2	(Pain, Pain, Paindatabase) 1000 (Pain, Pain, Painreviewpaper) 27143481	0		0		0		0		0
219907_at		FRS3	Fibroblast Growth Factor Receptor Substrate 3	D	6	-17	53.9683	4			0	0		6	41770176	219907_at	2	0		0		0		0		2	PAG (I) (Pain, Chronic Pain, Neuropathic) 28325815	0		0		0
220067_at		SPTBN5	Spectrin Beta, Non-Erythrocytic 5	D	6	-18.5	58.7302	4			0	0		15	41848144	220067_at	2	0		0		0		0		2	PAG (I) (Pain, Chronic Pain, Neuropathic Pain) 28325815	0		0		0
220306_at		FAM46C	Family With Sequence Similarity 46 Member C	D	6	-20.5	65.0794	4			0	0		1	117605934	220306_at	2	0		2	blood (I) (Pain, Pain, fibromyalgia) 27157394 Whole blood (I) (Pain, Neurological, Pain) 24244504	0		0		0		0		0		0
220430_at		FAM110D	Family With Sequence Similarity 110 Member D	D	6	-16	50.7937	4			0	0		1	26159008	220430_at	2	0		0		0		0		2	PAG (I) (Pain, Chronic Pain, Neuropathic Pain) 28325815	0		0		0
221267_s_at		ABHD17A	Abhydrolase Domain Containing 17A	I	6	16.5	52.381	4			0	0		19	1876810	221267_s_at	2	0		0		0		0		2	PAG (I) (Pain, Chronic Pain, Neuropathic Pain) 28325815	0		0		0
221387_at		NPFFR1	Neuropeptide FF Receptor 1	D	6	-21.5	68.254	4			0	0		10	70247329	221387_at	2	0		0		0		0		2	PAG (I) (Pain, Chronic Pain, Neuropathic Pain) 28325815	0		0		0
221538_s_at		PLXNA1	Plexin A1	I	6	16.5	52.381	4			0	0		3	126982119	221538_s_at	2	0		2	vertebral disc (D) (Pain, Neurological, Pain) 22963171	0		0		0		0		0		0
221844_x_at		SPCS3	Signal Peptidase Complex Subunit 3	I	6	19.5	61.9048	4			0	0		4	176319939	221844_x_at	2	0		2	Lymphoblast (D) (Pain, Neurological, Migraine) 19428688	0		0		0		0		0		0
223074_s_at		AIF1L	Allograft Inflammatory Factor 1 Like	D	6	-20.5	65.0794	4			0	0		9	131096476	223074_s_at	2	0		0		0		0		2	lumbar dorsal horn (I) (Pain, Chronic Pain, Chronic Pain) 26270939	0		0		0
224053_s_at		SLC4A9	Solute Carrier Family 4 Member 9	D	6	-17.5	55.5556	4			0	0		5	140358559	224053_s_at	2	0		0		0		0		2	PAG (I) (Pain, Chronic Pain, Neuropathic Pain) 28325815	0		0		0
224488_s_at		SPON1	Spondin 1	D	6	-19	60.3175	4			0	0		11	13962637	224488_s_at	2	0		0		2	(Pain, Pain, Paindatabase) 1000	0		0		0		0		0
226011_at		CCDC12	Coiled-Coil Domain Containing 12	I	6	16	50.7937	4			0	0		3	46921726	226011_at	2	0		0		0		0		2	PAG (I) (Pain, Chronic Pain, Neuropathic Pain) 28325815	0		0		0
226434_at		PPP1R35	Protein Phosphatase 1 Regulatory Subunit 35	I	6	22	69.8413	4			0	0		7	100435277	226434_at	2	0		0		0		0		2	PAG (I) (Pain, Chronic Pain, Neuropathic Pain) 28325815	0		0		0
226811_at		FAM46C	Family With Sequence Similarity 46 Member C	D	6	-19.5	61.9048	4			0	0		1	117605934	226811_at	2	0		2	blood (I) (Pain, Pain, fibromyalgia) 27157394 Whole blood (I) (Pain, Neurological, Pain) 24244504	0		0		0		0		0		0
227903_x_at		TPGS1	Tubulin Polyglutamylase Complex Subunit 1	I	6	18	57.1429	4			0	0		19	507497	227903_x_at	2	0		0		0		0		2	PAG (I) (Pain, Chronic Pain, Neuropathic Pain) 28325815	0		0		0
228361_at		E2F2	E2F Transcription Factor 2	D	6	-18.5	58.7302	4			0	0		1	23505974	228361_at	2	0		2	Whole blood (I) (Pain, Neurological, Pain) 24244504	0		0		0		0		0		0
228887_x_at		CCDC61	Coiled-Coil Domain Containing 61	D	6	-17	53.9683	4			0	0		19	45995451	228887_x_at	2	0		0		0		0		2	PAG (I) (Pain, Chronic Pain, Neuropathic Pain) 28325815	0		0		0
229269_x_at		SSBP4	Single Stranded DNA Binding Protein 4	I	6	21	66.6667	4			0	0		19	18418661	229269_x_at	2	0		0		0		0		2	PAG (I) (Pain, Chronic Pain, Neuropathic Pain) 28325815	0		0		0
230145_at		DUS3L	Dihydrouridine Synthase 3 Like	D	6	-18.5	58.7302	4			0	0		19	5784832	230145_at	2	0		0		0		0		2	PAG (I) (Pain, Chronic Pain, Neuropathic Pain) 28325815	0		0		0
235392_at		IRS1		I	6	16	50.7937	4			0	0				235392_at	2	0		0		0		0		2	dorsal root ganglion (DRG) (I) (Pain, Chronic Pain, Neuropathic Pain) 29180893	0		0		0
235642_at		ADRA1A	Adrenoceptor Alpha 1A	D	6	-18.5	58.7302	4			0	0		8	26742847	235642_at	2	0		0		2	(Pain, Pain, Paindatabase) 1000	0		0		0		0		0
235998_at		RHPN1	Rhophilin Rho GTPase Binding Protein 1	D	6	-17.5	55.5556	4			0	0		8	143368842	235998_at	2	0		0		0		0		2	PAG (I) (Pain, Chronic Pain, Neuropathic Pain) 28325815	0		0		0
237923_at		SIM2		D	6	-19	60.3175	4			0	0				237923_at	2	0		0		0		0		2	PAG (D) (Pain, Chronic Pain, Neuropathic Pain) 28325815	0		0		0
238326_at		ODF3B	Outer Dense Fiber Of Sperm Tails 3B	D	6	-16.5	52.381	4			0	0		22	50529710	238326_at	2	0		0		0		0		2	PAG (I) (Pain, Chronic Pain, Neuropathic Pain) 28325815	0		0		0
238870_at		KCNK9	Potassium Two Pore Domain Channel Subfamily K Member 9	D	6	-19.5	61.9048	4			0	0		8	139600838	238870_at	2	0		0		2	(Pain, Pain, Paindatabase) 1000 (Pain, Pain, Cancer) 25599232 (Pain, Pain, Cancer) 25599232	0		0		0		0		0
238930_at		PPM1N	Protein Phosphatase, Mg2+/Mn2+ Dependent 1N (Putative)	D	6	-16	50.7937	4			0	0		19	45488777	238930_at	2	0		0		0		0		2	PAG (I) (Pain, Chronic Pain, Neuropathic Pain) 28325815	0		0		0
243358_at		IGF1R	Insulin Like Growth Factor 1 Receptor	D	6	-16.5	52.381	4			0	0		15	98648539	243358_at	2	0		2	Leukocytes (I) (Pain, Pain, Arthritis Pain) 28583713	0		0		0		0		0		0
243833_at		UNC5A	Unc-5 Netrin Receptor A	D	6	-18	57.1429	4			0	0		5	176810477	243833_at	2	0		0		0		0		2	PAG (I) (Pain, Chronic Pain, Neuropathic Pain) 28325815	0		0		0
244281_at		REXO1	RNA Exonuclease 1 Homolog	D	6	-18.5	58.7302	4			0	0		19	1815246	244281_at	2	0		0		0		0		2	PAG (I) (Pain, Chronic Pain, Neuropathic Pain) 28325815	0		0		0
244882_at		TNRC18	Trinucleotide Repeat Containing 18	D	6	-16	50.7937	4			0	0		7	5306790	244882_at	2	0		0		0		0		2	PAG (I) (Pain, Chronic Pain, Neuropathic Pain) 28325815	0		0		0
211506_s_at		CXCL8	C-X-C Motif Chemokine Ligand 8	D	6	-15.5	49.2063	2			3	9.67742		4	73740506	211506_s_at	4	0		2	Whole blood (I) (Pain, Neurological, Pain) 24244504 3 mm punch biopsy from the oral mucosa (I) (Pain, Neurological, Pain) 19233564 (I) (Pain, Chronic, Other disease/lesion) 27682210 serum (I) (Pain, Acute, MSK) 27631214	2	(Pain, Pain, Pain) 23149083 (Pain, Pain, Painreviewpaper) 27143481 (Pain, Pain, Cancer) 19692203 (Pain, Pain, Cancer) 18086782	0		0		0		0		0
217944_at		POMGNT1	Protein O-Linked Mannose N-Acetylglucosaminyltransferase 1 (Beta 1,2-)	I	6	10.5	33.3333	2			5.5	17.7419		1	46188681	217944_at	4	4	(D) (Pain, Neurological, Pain) 28564610	0		0		0		0		0		0		0
219423_x_at		TNFRSF25	TNF Receptor Superfamily Member 25	I	6	15	47.619	2			8	25.8065		1	6461151	219423_x_at	4	0		2	vertebral disc (D) (Pain, Neurological, Pain) 22963171 vertebral disc (D) (Pain, Neurological, Pain) 22963171	0		0		2	PAG (I) (Pain, Chronic Pain, Neuropathic Pain) 28325815	0		0		0
221491_x_at		HLA-DRB1		I	6	10.5	33.3333	2			2.5	8.06452				221491_x_at	4	0		2	Whole blood (I) (Pain, Neurological, Pain) 24244504	2	(Pain, Pain, Painreviewpaper) 27143481	0		0		0		0		0
224848_at		CDK6	Cyclin Dependent Kinase 6	I	6	14	44.4444	2			1	3.22581		7	92604921	224848_at	4	0		2	Serum (D) (Pain, Chronic Pain, Complex regional pain syndrome) 24792623	0		0		2	dorsal root ganglion (DRG) (I) (Pain, Chronic Pain, Neuropathic Pain) 29180893	0		0		0
225292_at		COL27A1	Collagen Type XXVII Alpha 1 Chain	D	6	-12	38.0952	2			0.5	1.6129		9	114130331	225292_at	4	0		2	Lymphoblast (D) (Pain, Neurological, Migraine) 19428688	0		0		2	PAG (I) (Pain, Chronic Pain, Neuropathic Pain) 28325815	0		0		0
225408_at		MBP	Myelin Basic Protein	D	6	-12.5	39.6825	2			6.5	20.9677		18	76978827	225408_at	4	0		2	vertebral disc (I) (Pain, Neurological, Pain) 22963171	0		0		2	PAG (I) (Pain, Chronic Pain, Neuropathic Pain) 28325815	0		0		0
238720_at		NF1		D	6	-15.5	49.2063	2			5.5	17.7419				238720_at	4	0		2	vertebral disc (I) (Pain, Neurological, Pain) 22963171	2	(Pain, Pain, Paindatabase) 1000	0		0		0		0		0
201149_s_at		TIMP3	TIMP Metallopeptidase Inhibitor 3	D	6	-12	38.0952	2			-1	3.44828		22	32800816	201149_s_at	4	0		2	vertebral disc (I) (Pain, Neurological, Pain) 22963171 vertebral disc (I) (Pain, Neurological, Pain) 22963171	2	(Pain, Pain, MSK) 28081267	0		0		0		0		0
204253_s_at		VDR	Vitamin D (1,25- Dihydroxyvitamin D3) Receptor	D	6	-12.5	39.6825	2			-0.5	1.72414		12	47841537	204253_s_at	4	0		2	vertebral disc (D) (Pain, Neurological, Pain) 22963171	0		0		2	PAG (D) (Pain, Chronic Pain, Neuropathic Pain) 28325815	0		0		0
208817_at		COMT	Catechol-O-Methyltransferase	I	6	12.5	39.6825	2			-5	17.2414		22	19941607	208817_at	4	0		2	blood (D) (Pain, Chronic, MSK) 24178190 blood (D) (Pain, Chronic, MSK) 24178190 blood (D) (Pain, Chronic, MSK) 24178190 blood (D) (Pain, Chronic, MSK) 24178190	2	(Pain, Pain, Paindatabase) 1000 (Pain, Pain, Pain) 12595695 (Treatments, Other, Morphine) 19094200 (Treatments, Other, Morphine) 19094200 (Treatments, Other, Morphine) 19094200 (Treatments, Other, Morphine) 19094200 (Treatments, Other, Morph	0		0		0		0		0
210847_x_at		TNFRSF25	TNF Receptor Superfamily Member 25	I	6	14	44.4444	2			-3	10.3448		1	6461151	210847_x_at	4	0		2	vertebral disc (D) (Pain, Neurological, Pain) 22963171 vertebral disc (D) (Pain, Neurological, Pain) 22963171	0		0		2	PAG (I) (Pain, Chronic Pain, Neuropathic Pain) 28325815	0		0		0
214019_at		CCND1	Cyclin D1	D	6	-15	47.619	2			-2.5	8.62069		11	69641087	214019_at	4	0		2	Serum (D) (Pain, Chronic Pain, Complex regional pain syndrome) 24792623	0		0		2	dorsal root ganglion (DRG) (I) (Pain, Neurological, Pain) 21561713	0		0		0
1565803_at		ATXN1		D	6	-11.5	36.5079	2			0	0				1565803_at	4	0		2	vertebral disc (I) (Pain, Neurological, Pain) 22963171 vertebral disc (I) (Pain, Neurological, Pain) 22963171	2	(Pain, Pain, Paindatabase) 1000	0		0		0		0		0
1566622_at		SVEP1		D	6	-11.5	36.5079	2			0	0				1566622_at	4	0		0		2	(Pain, Pain, Paindatabase) 1000	0		2	NAC (D) (Pain, Chronic Pain, Neuropathic Pain) 28325815	0		0		0
202997_s_at		LOXL2	Lysyl Oxidase Like 2	D	6	-14.5	46.0317	2			0	0		8	23296897	202997_s_at	4	0		2	vertebral disc (I) (Pain, Neurological, Pain) 22963171 vertebral disc (I) (Pain, Neurological, Pain) 22963171	0		0		2	PFC (I) (Pain, Chronic Pain, Neuropathic Pain) 28325815	0		0		0
205784_x_at		ARVCF	Armadillo Repeat Gene Deleted In Velocardiofacial Syndrome	D	6	-12	38.0952	2			0	0		22	19966603	205784_x_at	4	0		2	vertebral disc (D) (Pain, Neurological, Pain) 22963171	2	(Pain, Pain, Paindatabase) 1000	0		0		0		0		0
206382_s_at		BDNF	Brain Derived Neurotrophic Factor	D	6	-14.5	46.0317	2			0	0		11	27654893	206382_s_at	4	0		0	Blood mRNA differentially methylated (Pain, Pain, fibromyalgia) 24058735	2	(Pain, Pain, Paindatabase) 1000 (Pain, Chronic Pain, Postsurgical Pain) 29120944 (Pain, Pain, Neuropsychiatric Systemic Lupus Erythematosus) 20109107 (Pain, Pain, Painreviewpaper) 27143481 (Pain, Pain, Other disease/lesion) 25383981	0		2	(I) (Pain, Acute, Opiates) 27094549	0		0		0
208243_s_at		CNR1	Cannabinoid Receptor 1	D	6	-12.5	39.6825	2			0	0		6	88139864	208243_s_at	4	0		2	vertebral disc (D) (Pain, Neurological, Pain) 22963171 vertebral disc (D) (Pain, Neurological, Pain) 22963171	2	(Pain, Chronic Pain, Fibromyalgia) 21905019	0		0		0		0		0
208818_s_at		COMT	Catechol-O-Methyltransferase	I	6	12.5	39.6825	2			0	0		22	19941607	208818_s_at	4	0		2	blood (D) (Pain, Chronic, MSK) 24178190 blood (D) (Pain, Chronic, MSK) 24178190 blood (D) (Pain, Chronic, MSK) 24178190 blood (D) (Pain, Chronic, MSK) 24178190	2	(Pain, Pain, Paindatabase) 1000 (Pain, Pain, Pain) 12595695 (Treatments, Other, Morphine) 19094200 (Treatments, Other, Morphine) 19094200 (Treatments, Other, Morphine) 19094200 (Treatments, Other, Morphine) 19094200 (Treatments, Other, Morph	0		0		0		0		0
209312_x_at		HLA-DRB1	Major Histocompatibility Complex, Class II, DR Beta 1	I	6	10.5	33.3333	2			0	0		6	32552990	209312_x_at	4	0		2	Whole blood (I) (Pain, Neurological, Pain) 24244504	2	(Pain, Pain, Painreviewpaper) 27143481	0		0		0		0		0
210956_at		NPY4R	Neuropeptide Y Receptor Y4	D	6	-14	44.4444	2			0	0		10	46458551	210956_at	4	0		2	vertebral disc (D) (Pain, Neurological, Pain) 22963171	0		0		2	PAG (D) (Pain, Chronic Pain, Neuropathic Pain) 28325815	0		0		0
211527_x_at		VEGFA	Vascular Endothelial Growth Factor A	D	6	-11.5	36.5079	2			0	0		6	43770184	211527_x_at	4	0		2	Blood (I) (Treatments, Pain, Steroid) 26440609 (I) (Pain, Chronic, Other disease/lesion) 28263447 serum (I) (Pain, Acute, MSK) 27631214	2	(Pain, Pain, Paindatabase) 1000	0		0		0		0		0
211914_x_at		NF1	Neurofibromin 1	D	6	-11.5	36.5079	2			0	0		17	31007873	211914_x_at	4	0		2	vertebral disc (I) (Pain, Neurological, Pain) 22963171	2	(Pain, Pain, Paindatabase) 1000	0		0		0		0		0
214495_at		CACNG2	Calcium Voltage-Gated Channel Auxiliary Subunit Gamma 2	D	6	-11	34.9206	2			0	0		22	36560869	214495_at	4	0		2	vertebral disc (D) (Pain, Neurological, Pain) 22963171	2	(Pain, Pain, Pain) 0 (Pain, Pain, Pain) 26516521 (Pain, Pain, Other disease/lesion) 20688780	0		0		0		0		0
217002_s_at		HTR3A	5-Hydroxytryptamine Receptor 3A	D	6	-13.5	42.8571	2			0	0		11	113974881	217002_s_at	4	0		0		2	(Pain, Pain, MSK) 28002447	0		2	dorsal root ganglion (DRG) (D) (Pain, Neurological, Pain) 21561713	0		0		0
237427_at		COL9A3		D	6	-10.5	33.3333	2			0	0				237427_at	4	0		2	vertebral disc (I) (Pain, Neurological, Pain) 22963171	0		0		2	PAG (I) (Pain, Chronic Pain, Neuropathic Pain) 28325815	0		0		0
1563360_at		CYP19A1		D	5.5	-10.5	33.3333	2			0	0				1563360_at	3.5	0		0		2	(Pain, Pain, Paindatabase) 1000	0		1	Brain (I) (Treatments, Pain, Morphine) 20977699	0.5	gonads (I) (Treatments, Pain, Morphine) 20977699	0		0
203475_at		CYP19A1	Cytochrome P450 Family 19 Subfamily A Member 1	D	5.5	-12	38.0952	2			0	0		15	51208057	203475_at	3.5	0		0		2	(Pain, Pain, Paindatabase) 1000	0		1	Brain (I) (Treatments, Pain, Morphine) 20977699	0.5	gonads (I) (Treatments, Pain, Morphine) 20977699	0		0
239459_s_at		CYP19A1	Cytochrome P450 Family 19 Subfamily A Member 1	D	5.5	-11.5	36.5079	2			0	0		15	51208057	239459_s_at	3.5	0		0		2	(Pain, Pain, Paindatabase) 1000	0		1	Brain (I) (Treatments, Pain, Morphine) 20977699	0.5	gonads (I) (Treatments, Pain, Morphine) 20977699	0		0
239095_at		GRIN2B	Glutamate Ionotropic Receptor NMDA Type Subunit 2B	D	5	-16	50.7937	4			-0.5	1.72414		12	13437942	239095_at	1	0		0		0		0		0		0		1	(Pain, Pain, Neuropathic) 22424878 (Treatments, Pain, Thermal) 24076088	0
1555759_a_at		CCL5	C-C Motif Chemokine Ligand 5	I	5	16.5	52.381	4			0	0		17	35871491	1555759_a_at	1	0		0		0		0		0		1	macrophage cells stimulated (I) (Pain, Chronic Pain, Complex regional pain syndrome) 24792623	0		0
210412_at		GRIN2B	Glutamate Ionotropic Receptor NMDA Type Subunit 2B	D	5	-19	60.3175	4			0	0		12	13437942	210412_at	1	0		0		0		0		0		0		1	(Pain, Pain, Neuropathic) 22424878 (Treatments, Pain, Thermal) 24076088	0
218232_at		C1QA	Complement C1q A Chain	I	5	10.5	33.3333	2			5.5	17.7419		1	22636506	218232_at	3	0		0		0		0		2	PAG (I) (Pain, Chronic Pain, Neuropathic Pain) 28325815	1	Whole blood (Pain, Neurological, Pain) 22697386	0		0
203790_s_at		RIDA	Reactive Intermediate Imine Deaminase A Homolog	I	4	18	57.1429	4	I	6	26.5	85.4839	6	8	98102339	203790_s_at	0	0		0		0		0		0		0		0		0
244714_at				D	4	-18	57.1429	4	D	6	-24	82.7586	6			244714_at
1566608_at		SAMD3		I	4	10.5	33.3333	2	I	6	19.5	62.9032	4			1566608_at	2	0		0		0		0		2	PFC (D) (Pain, Chronic Pain, Neuropathic Pain) 28325815	0		0		0
202320_at		GTF3C1	General Transcription Factor IIIC Subunit 1	I	4	14	44.4444	2	I	6	17	54.8387	4	16	27459555	202320_at	2	0		0		0		0		2	Dorsal root ganglion (D) (Pain, Neurological, Pain) 21423802	0		0		0
204880_at		MGMT	O-6-Methylguanine-DNA Methyltransferase	I	4	12	38.0952	2	I	6	19	61.2903	4	10	129467184	204880_at	2	0		0		0		0		2	PAG (I) (Pain, Chronic Pain, Neuropathic Pain) 28325815	0		0		0
207289_at		MMP25	Matrix Metallopeptidase 25	D	4	-15	47.619	2	D	6	-17	58.6207	4	16	3045963	207289_at	2	0		2	Whole blood (I) (Pain, Neurological, Pain) 24244504	0		0		0		0		0		0
209365_s_at		ECM1	Extracellular Matrix Protein 1	D	4	-12.5	39.6825	2	D	6	-15	51.7241	4	1	150508011	209365_s_at	2	0		0		2	(Pain, Pain, Migraine/Headache) 27322543 (Pain, Pain, Migraine) 27322543	0		0		0		0		0
210655_s_at		FOXO3	Forkhead Box O3	D	4	-11	34.9206	2	D	6	-16.5	56.8966	4	6	108559823	210655_s_at	2	0		2	Whole blood (I) (Pain, Neurological, Pain) 24244504	0		0		0		0		0		0
228529_at		NAA38	N(Alpha)-Acetyltransferase 38, NatC Auxiliary Subunit	I	4	13	41.2698	2	I	6	18	58.0645	4	17	7856685	228529_at	2	0		0		0		0		2	PAG (I) (Pain, Chronic Pain, Neuropathic Pain) 28325815	0		0		0
231259_s_at		CCND2	Cyclin D2	D	4	-13.5	42.8571	2	D	6	-17.5	60.3448	4	12	4273733	231259_s_at	2	0		2	Serum (D) (Pain, Chronic Pain, Complex regional pain syndrome) 24792623	0		0		0		0		0		0
244035_at		BCL2		I	4	12.5	39.6825	2	I	6	17.5	56.4516	4			244035_at	2	0		2	vertebral disc (I) (Pain, Neurological, Pain) 22963171	0		0		0		0		0		0
1555632_at		PIK3IP1	Phosphoinositide-3-Kinase Interacting Protein 1	I	4	17.5	55.5556	4	I	4	18.5	59.6774	4	22	31281593	1555632_at	0	0		0		0		0		0		0		0		0
1556697_at		GPRIN3	GPRIN Family Member 3	I	4	19.5	61.9048	4	I	4	17	54.8387	4	4	89236386	1556697_at	0	0		0		0		0		0		0		0		0
1558592_at		SVIL-AS1		D	4	-20	63.4921	4	D	4	-17.5	60.3448	4			1558592_at	0	0		0		0		0		0		0		0		0
1561146_at		VPS35	VPS35, Retromer Complex Component	I	4	16	50.7937	4	I	4	16	51.6129	4	16	46656132	1561146_at	0	0		0		0		0		0		0		0		0
201066_at		CYC1	Cytochrome C1	I	4	20.5	65.0794	4	I	4	17.5	56.4516	4	8	144095027	201066_at	0	0		0		0		0		0		0		0		0
202234_s_at		SLC16A1	Solute Carrier Family 16 Member 1	I	4	19	60.3175	4	I	4	17.5	56.4516	4	1	112911847	202234_s_at	0	0		0		0		0		0		0		0		0
203467_at		PMM1	Phosphomannomutase 1	I	4	20	63.4921	4	I	4	18	58.0645	4	22	41576886	203467_at	0	0		0		0		0		0		0		0		0
203554_x_at		PTTG1	Pituitary Tumor-Transforming 1	I	4	16.5	52.381	4	I	4	19	61.2903	4	5	160421807	203554_x_at	0	0		0		0		0		0		0		0		0
204644_at		ENOX2	Ecto-NOX Disulfide-Thiol Exchanger 2	D	4	-22	69.8413	4	D	4	-14.5	50	4	0X	130623369	204644_at	0	0		0		0		0		0		0		0		0
207315_at		CD226	CD226 Molecule	I	4	18	57.1429	4	I	4	19	61.2903	4	18	69831158	207315_at	0	0		0		0		0		0		0		0		0
210820_x_at		COQ7	Coenzyme Q7, Hydroxylase	I	4	18.5	58.7302	4	I	4	21.5	69.3548	4	16	19067595	210820_x_at	0	0		0		0		0		0		0		0		0
213589_s_at		B3GNTL1	UDP-GlcNAc:BetaGal Beta-1,3-N-Acetylglucosaminyltransferase-Like 1	D	4	-21	66.6667	4	D	4	-15	51.7241	4	17	82942149	213589_s_at	0	0		0		0		0		0		0		0		0
213685_at		ELOA-AS1	ELOA Antisense RNA 1	I	4	16.5	52.381	4	I	4	18.5	59.6774	4	1	23760382	213685_at	0	0		0		0		0		0		0		0		0
214760_at		ZNF337	Zinc Finger Protein 337	I	4	20.5	65.0794	4	I	4	17.5	56.4516	4	20	25673195	214760_at	0	0		0		0		0		0		0		0		0
215744_at		FUS	FUS RNA Binding Protein	D	4	-21	66.6667	4	D	4	-16.5	56.8966	4	16	31179704	215744_at	0	0		0		0		0		0		0		0		0
217269_s_at		TMPRSS15	Transmembrane Protease, Serine 15	D	4	-20	63.4921	4	D	4	-19	65.5172	4	21	18269107	217269_s_at	0	0		0		0		0		0		0		0		0
218884_s_at		GUF1	GUF1 Homolog, GTPase	I	4	19.5	61.9048	4	I	4	18	58.0645	4	4	44678395	218884_s_at	0	0		0		0		0		0		0		0		0
219131_at		UBIAD1	UbiA Prenyltransferase Domain Containing 1	I	4	16	50.7937	4	I	4	16.5	53.2258	4	1	11273198	219131_at	0	0		0		0		0		0		0		0		0
219139_s_at		CROCCP3	Ciliary Rootlet Coiled-Coil, Rootletin Pseudogene 3	I	4	19.5	61.9048	4	I	4	19	61.2903	4	1	16467436	219139_s_at	0	0		0		0		0		0		0		0		0
219348_at		USE1	Unconventional SNARE In The ER 1	I	4	22	69.8413	4	I	4	15.5	50	4	19	17215346	219348_at	0	0		0		0		0		0		0		0		0
220696_at		FOXK2		D	4	-16	50.7937	4	D	4	-19.5	67.2414	4			220696_at	0	0		0		0		0		0		0		0		0
221063_x_at		RNF123	Ring Finger Protein 123	D	4	-16	50.7937	4	D	4	-15	51.7241	4	3	49689143	221063_x_at	0	0		0		0		0		0		0		0		0
222094_at		SLX1A	SLX1 Homolog A, Structure-Specific Endonuclease Subunit	D	4	-20	63.4921	4	D	4	-21.5	74.1379	4	16	30193843	222094_at	0	0		0		0		0		0		0		0		0
222276_at		METTL2B	Methyltransferase Like 2B	I	4	17.5	55.5556	4	I	4	16.5	53.2258	4	7	128476729	222276_at	0	0		0		0		0		0		0		0		0
223772_s_at		TMEM87A	Transmembrane Protein 87A	I	4	20	63.4921	4	I	4	16	51.6129	4	15	42210452	223772_s_at	0	0		0		0		0		0		0		0		0
224804_s_at		FAM219B	Family With Sequence Similarity 219 Member B	I	4	16	50.7937	4	I	4	18.5	59.6774	4	15	74899987	224804_s_at	0	0		0		0		0		0		0		0		0
225126_at		MRRF	Mitochondrial Ribosome Recycling Factor	I	4	20.5	65.0794	4	I	4	20	64.5161	4	9	122264603	225126_at	0	0		0		0		0		0		0		0		0
225279_s_at		NEPRO	Nucleolus And Neural Progenitor Protein	I	4	20.5	65.0794	4	I	4	16.5	53.2258	4	3	113002440	225279_s_at	0	0		0		0		0		0		0		0		0
227212_s_at		PHF19	PHD Finger Protein 19	I	4	17.5	55.5556	4	I	4	16.5	53.2258	4	9	120855651	227212_s_at	0	0		0		0		0		0		0		0		0
227279_at		TCEAL3	Transcription Elongation Factor A Like 3	I	4	16	50.7937	4	I	4	16.5	53.2258	4	0X	103607451	227279_at	0	0		0		0		0		0		0		0		0
229440_at		RBM47	RNA Binding Motif Protein 47	D	4	-19.5	61.9048	4	D	4	-20	68.9655	4	4	40423255	229440_at	0	0		0		0		0		0		0		0		0
230534_at		ZNF678	Zinc Finger Protein 678	I	4	23	73.0159	4	I	4	21.5	69.3548	4	1	227563519	230534_at	0	0		0		0		0		0		0		0		0
232584_at		TSHZ2		I	4	17.5	55.5556	4	I	4	22.5	72.5806	4			232584_at	0	0		0		0		0		0		0		0		0
232794_at		LOC153682	Uncharacterized LOC153682	I	4	23.5	74.6032	4	I	4	15.5	50	4	5	0	232794_at	0	0		0		0		0		0		0		0		0
233400_at		CCDC82		I	4	18.5	58.7302	4	I	4	17	54.8387	4			233400_at	0	0		0		0		0		0		0		0		0
233428_at		ANXA4		D	4	-20	63.4921	4	D	4	-19.5	67.2414	4			233428_at	0	0		0		0		0		0		0		0		0
237389_at		GLOD4		I	4	16.5	52.381	4	I	4	17.5	56.4516	4			237389_at	0	0		0		0		0		0		0		0		0
237889_s_at		RP1-60O19.1		D	4	-19	60.3175	4	D	4	-18	62.069	4			237889_s_at	0	0		0		0		0		0		0		0		0
238271_x_at		W90010		D	4	-16	50.7937	4	D	4	-16	55.1724	4			238271_x_at	0	0		0		0		0		0		0		0		0
239872_at		OSBP2		D	4	-16	50.7937	4	D	4	-22.5	77.5862	4			239872_at	0	0		0		0		0		0		0		0		0
240457_at		NEURL1B		D	4	-17.5	55.5556	4	D	4	-15.5	53.4483	4			240457_at	0	0		0		0		0		0		0		0		0
242157_at		CHD9	Chromodomain Helicase DNA Binding Protein 9	I	4	18	57.1429	4	I	4	16.5	53.2258	4	16	53054998	242157_at	0	0		0		0		0		0		0		0		0
242572_at		GAB1		I	4	16.5	52.381	4	I	4	21.5	69.3548	4			242572_at	0	0		0		0		0		0		0		0		0
31835_at		HRG	Histidine Rich Glycoprotein	D	4	-16.5	52.381	4	D	4	-14.5	50	4	3	186660216	31835_at	0	0		0		0		0		0		0		0		0
57703_at		SENP5	SUMO1/Sentrin Specific Peptidase 5	I	4	23	73.0159	4	I	4	16.5	53.2258	4	3	196867856	57703_at	0	0		0		0		0		0		0		0		0
208999_at		sept8		I	4	17.5	55.5556	4	I	4	23	74.1935	4			208999_at
1553034_at		SDCCAG8	Serologically Defined Colon Cancer Antigen 8	D	4	-17.5	55.5556	4	D	2	-10	34.4828	2	1	243255419	1553034_at	0	0		0		0		0		0		0		0		0
1553956_at		TMEM237	Transmembrane Protein 237	I	4	17	53.9683	4	I	2	14.5	46.7742	2	2	201620184	1553956_at	0	0		0		0		0		0		0		0		0
1554408_a_at		TK1	Thymidine Kinase 1	I	4	22.5	71.4286	4	I	2	13	41.9355	2	17	78174075	1554408_a_at	0	0		0		0		0		0		0		0		0
1555680_a_at		SMOX	Spermine Oxidase	D	4	-18	57.1429	4	D	2	-10	34.4828	2	20	4120980	1555680_a_at	0	0		0		0		0		0		0		0		0
1557003_at		TTC23L	Tetratricopeptide Repeat Domain 23 Like	D	4	-16.5	52.381	4	D	2	-12	41.3793	2	5	34838833	1557003_at	0	0		0		0		0		0		0		0		0
1557065_at		YLPM1	YLP Motif Containing 1	I	4	16	50.7937	4	I	2	14.5	46.7742	2	14	74763322	1557065_at	0	0		0		0		0		0		0		0		0
1558120_at		DDX3X	DEAD-Box Helicase 3, X-Linked	D	4	-18	57.1429	4	D	2	-10.5	36.2069	2	0X	41333308	1558120_at	0	0		0		0		0		0		0		0		0
1558587_at		LOC100996385	Uncharacterized LOC100996385	I	4	16	50.7937	4	I	2	13.5	43.5484	2	5	176049678	1558587_at	0	0		0		0		0		0		0		0		0
1561128_at		AF088069		D	4	-16.5	52.381	4	D	2	-11	37.931	2			1561128_at	0	0		0		0		0		0		0		0		0
1561759_at		LOC645513	Septin 7 Pseudogene	I	4	16	50.7937	4	I	2	12.5	40.3226	2	4	119454783	1561759_at	0	0		0		0		0		0		0		0		0
1563373_at		LINC01220	Long Intergenic Non-Protein Coding RNA 1220	D	4	-21	66.6667	4	D	2	-11	37.931	2	14	75294404	1563373_at	0	0		0		0		0		0		0		0		0
1566603_s_at		RPUSD3	RNA Pseudouridylate Synthase Domain Containing 3	I	4	18.5	58.7302	4	I	2	12	38.7097	2	3	9837849	1566603_s_at	0	0		0		0		0		0		0		0		0
1569672_at		BC015609		D	4	-20.5	65.0794	4	D	2	-11	37.931	2			1569672_at	0	0		0		0		0		0		0		0		0
200617_at		MLEC	Malectin	I	4	19	60.3175	4	I	2	15	48.3871	2	12	120686869	200617_at	0	0		0		0		0		0		0		0		0
202176_at		ERCC3	ERCC Excision Repair 3, TFIIH Core Complex Helicase Subunit	I	4	17	53.9683	4	I	2	15	48.3871	2	2	127257290	202176_at	0	0		0		0		0		0		0		0		0
202584_at		NFX1	Nuclear Transcription Factor, X-Box Binding 1	I	4	17	53.9683	4	I	2	10.5	33.871	2	9	33290420	202584_at	0	0		0		0		0		0		0		0		0
203564_at		FANCG	Fanconi Anemia Complementation Group G	I	4	16.5	52.381	4	I	2	10.5	33.871	2	9	35073835	203564_at	0	0		0		0		0		0		0		0		0
203828_s_at		IL32	Interleukin 32	I	4	18	57.1429	4	I	2	11	35.4839	2	16	3065297	203828_s_at	0	0		0		0		0		0		0		0		0
204128_s_at		RFC3	Replication Factor C Subunit 3	I	4	16	50.7937	4	I	2	14.5	46.7742	2	13	33818049	204128_s_at	0	0		0		0		0		0		0		0		0
204577_s_at		CLUAP1	Clusterin Associated Protein 1	I	4	16	50.7937	4	I	2	15	48.3871	2	16	3500924	204577_s_at	0	0		0		0		0		0		0		0		0
205987_at		CD1C	CD1c Molecule	I	4	20	63.4921	4	I	2	11	35.4839	2	1	158289773	205987_at	0	0		0		0		0		0		0		0		0
206271_at		TLR3	Toll Like Receptor 3	I	4	18	57.1429	4	I	2	12	38.7097	2	4	186069152	206271_at	0	0		0		0		0		0		0		0		0
207043_s_at		SLC6A9	Solute Carrier Family 6 Member 9	D	4	-18	57.1429	4	D	2	-14	48.2759	2	1	43991500	207043_s_at	0	0		0		0		0		0		0		0		0
208352_x_at		ANK1	Ankyrin 1	D	4	-20	63.4921	4	D	2	-14	48.2759	2	8	41653220	208352_x_at	0	0		0		0		0		0		0		0		0
208784_s_at		KLHDC3	Kelch Domain Containing 3	I	4	17	53.9683	4	I	2	11	35.4839	2	6	43014103	208784_s_at	0	0		0		0		0		0		0		0		0
209746_s_at		COQ7	Coenzyme Q7, Hydroxylase	I	4	20.5	65.0794	4	I	2	12.5	40.3226	2	16	19067595	209746_s_at	0	0		0		0		0		0		0		0		0
209778_at		TRIP11	Thyroid Hormone Receptor Interactor 11	I	4	20.5	65.0794	4	I	2	13.5	43.5484	2	14	91965991	209778_at	0	0		0		0		0		0		0		0		0
211573_x_at		TGM2	Transglutaminase 2	D	4	-17	53.9683	4	D	2	-10.5	36.2069	2	20	38127387	211573_x_at	0	0		0		0		0		0		0		0		0
213552_at		GLCE	Glucuronic Acid Epimerase	I	4	22.5	71.4286	4	I	2	13.5	43.5484	2	15	69160560	213552_at	0	0		0		0		0		0		0		0		0
213625_at		ZKSCAN4	Zinc Finger With KRAB And SCAN Domains 4	I	4	16.5	52.381	4	I	2	11	35.4839	2	6	28241705	213625_at	0	0		0		0		0		0		0		0		0
213753_x_at		EIF5A	Eukaryotic Translation Initiation Factor 5A	I	4	17	53.9683	4	I	2	12.5	40.3226	2	17	7306999	213753_x_at	0	0		0		0		0		0		0		0		0
214727_at		BRCA2	BRCA2, DNA Repair Associated	I	4	21	66.6667	4	I	2	12.5	40.3226	2	13	32314862	214727_at	0	0		0		0		0		0		0		0		0
214740_at		POLR2J3	RNA Polymerase II Subunit J3	D	4	-18.5	58.7302	4	D	2	-12	41.3793	2	7	102521171	214740_at	0	0		0		0		0		0		0		0		0
215530_at		FANCA	Fanconi Anemia Complementation Group A	D	4	-16	50.7937	4	D	2	-11	37.931	2	16	89737549	215530_at	0	0		0		0		0		0		0		0		0
215730_at		VGLL1	Vestigial Like Family Member 1	D	4	-23.5	74.6032	4	D	2	-14	48.2759	2	0X	136532152	215730_at	0	0		0		0		0		0		0		0		0
216217_at		PLCL2	Phospholipase C Like 2	D	4	-17.5	55.5556	4	D	2	-11	37.931	2	3	16802651	216217_at	0	0		0		0		0		0		0		0		0
218328_at		COQ4	Coenzyme Q4	I	4	18.5	58.7302	4	I	2	13	41.9355	2	9	128322512	218328_at	0	0		0		0		0		0		0		0		0
218431_at		VIPAS39	VPS33B Interacting Protein, Apical-Basolateral Polarity Regulator, Spe-39 Homolog	I	4	17.5	55.5556	4	I	2	10.5	33.871	2	14	77426675	218431_at	0	0		0		0		0		0		0		0		0
218449_at		UFSP2	UFM1 Specific Peptidase 2	I	4	16.5	52.381	4	I	2	14.5	46.7742	2	4	185399540	218449_at	0	0		0		0		0		0		0		0		0
218788_s_at		SMYD3	SET And MYND Domain Containing 3	I	4	16.5	52.381	4	I	2	13	41.9355	2	1	245749340	218788_s_at	0	0		0		0		0		0		0		0		0
218851_s_at		WDR33	WD Repeat Domain 33	I	4	20	63.4921	4	I	2	11.5	37.0968	2	2	127701022	218851_s_at	0	0		0		0		0		0		0		0		0
218861_at		RNF25	Ring Finger Protein 25	I	4	20.5	65.0794	4	I	2	10.5	33.871	2	2	218663864	218861_at	0	0		0		0		0		0		0		0		0
219262_at		SUV39H2	Suppressor Of Variegation 3-9 Homolog 2	I	4	19	60.3175	4	I	2	12	38.7097	2	10	14878783	219262_at	0	0		0		0		0		0		0		0		0
219541_at		LIME1	Lck Interacting Transmembrane Adaptor 1	I	4	18.5	58.7302	4	I	2	11.5	37.0968	2	20	63736283	219541_at	0	0		0		0		0		0		0		0		0
220117_at		ZNF385D	Zinc Finger Protein 385D	D	4	-22	69.8413	4	D	2	-11	37.931	2	3	21412222	220117_at	0	0		0		0		0		0		0		0		0
220168_at		CASC1	Cancer Susceptibility Candidate 1	I	4	17.5	55.5556	4	I	2	13	41.9355	2	12	25107057	220168_at	0	0		0		0		0		0		0		0		0
220973_s_at		SHARPIN	SHANK Associated RH Domain Interactor	D	4	-22	69.8413	4	D	2	-10.5	36.2069	2	8	144098633	220973_s_at	0	0		0		0		0		0		0		0		0
221646_s_at		ZDHHC11	Zinc Finger DHHC-Type Containing 11	I	4	16	50.7937	4	I	2	12	38.7097	2	5	795605	221646_s_at	0	0		0		0		0		0		0		0		0
222147_s_at		ACTR5	ARP5 Actin-Related Protein 5 Homolog	I	4	17.5	55.5556	4	I	2	13	41.9355	2	20	38748258	222147_s_at	0	0		0		0		0		0		0		0		0
222632_s_at		LZTFL1	Leucine Zipper Transcription Factor Like 1	I	4	19	60.3175	4	I	2	14	45.1613	2	3	45823316	222632_s_at	0	0		0		0		0		0		0		0		0
223063_at		C1orf198	Chromosome 1 Open Reading Frame 198	D	4	-17	53.9683	4	D	2	-12	41.3793	2	1	230837119	223063_at	0	0		0		0		0		0		0		0		0
223094_s_at		ANKH	ANKH Inorganic Pyrophosphate Transport Regulator	D	4	-18.5	58.7302	4	D	2	-13	44.8276	2	5	14704800	223094_s_at	0	0		0		0		0		0		0		0		0
223172_s_at		MTFP1	Mitochondrial Fission Process 1	I	4	21.5	68.254	4	I	2	12	38.7097	2	22	30425530	223172_s_at	0	0		0		0		0		0		0		0		0
223643_at		CRYGS	Crystallin Gamma S	I	4	23	73.0159	4	I	2	14.5	46.7742	2	3	186538441	223643_at	0	0		0		0		0		0		0		0		0
223709_s_at		WNT10A	Wnt Family Member 10A	I	4	17.5	55.5556	4	I	2	12.5	40.3226	2	2	218874323	223709_s_at	0	0		0		0		0		0		0		0		0
225747_at		COQ10A	Coenzyme Q10A	I	4	18.5	58.7302	4	I	2	13	41.9355	2	12	56266858	225747_at	0	0		0		0		0		0		0		0		0
226234_at		GDF11	Growth Differentiation Factor 11	I	4	17.5	55.5556	4	I	2	11	35.4839	2	12	55743278	226234_at	0	0		0		0		0		0		0		0		0
226710_at		C8orf82	Chromosome 8 Open Reading Frame 82	I	4	18.5	58.7302	4	I	2	12.5	40.3226	2	8	144525733	226710_at	0	0		0		0		0		0		0		0		0
227151_at		SNX33	Sorting Nexin 33	D	4	-16	50.7937	4	D	2	-12	41.3793	2	15	75647906	227151_at	0	0		0		0		0		0		0		0		0
227605_at		AIMP1	Aminoacyl TRNA Synthetase Complex Interacting Multifunctional Protein 1	I	4	16.5	52.381	4	I	2	12.5	40.3226	2	4	106315544	227605_at	0	0		0		0		0		0		0		0		0
228301_x_at		NDUFB10	NADH:Ubiquinone Oxidoreductase Subunit B10	I	4	21	66.6667	4	I	2	15	48.3871	2	16	1959508	228301_x_at	0	0		0		0		0		0		0		0		0
228442_at		NFATC2	Nuclear Factor Of Activated T-Cells 2	I	4	21	66.6667	4	I	2	11.5	37.0968	2	20	51386957	228442_at	0	0		0		0		0		0		0		0		0
228810_at		CCNYL1	Cyclin Y Like 1	I	4	16.5	52.381	4	I	2	12	38.7097	2	2	207711540	228810_at	0	0		0		0		0		0		0		0		0
229549_at		CALU	Calumenin	I	4	17.5	55.5556	4	I	2	11	35.4839	2	7	128739292	229549_at	0	0		0		0		0		0		0		0		0
229761_at		LOC440173	Uncharacterized LOC440173	D	4	-22.5	71.4286	4	D	2	-13	44.8276	2	9	87008451	229761_at	0	0		0		0		0		0		0		0		0
230434_at		PHOSPHO2	Phosphatase, Orphan 2	I	4	16	50.7937	4	I	2	14.5	46.7742	2	2	169694454	230434_at	0	0		0		0		0		0		0		0		0
230572_at		WWC2-AS2	WWC2 Antisense RNA 2	D	4	-19.5	61.9048	4	D	2	-11.5	39.6552	2	4	183097017	230572_at	0	0		0		0		0		0		0		0		0
231412_at		LOC101929709	Uncharacterized LOC101929709	I	4	17.5	55.5556	4	I	2	13.5	43.5484	2	8	89609409	231412_at	0	0		0		0		0		0		0		0		0
231640_at		ETFRF1		I	4	20	63.4921	4	I	2	10.5	33.871	2			231640_at	0	0		0		0		0		0		0		0		0
232484_at		ENSG00000261888		D	4	-23	73.0159	4	D	2	-13.5	46.5517	2			232484_at	0	0		0		0		0		0		0		0		0
232612_s_at		ATG16L1	Autophagy Related 16 Like 1	I	4	24	76.1905	4	I	2	12.5	40.3226	2	2	233210051	232612_s_at	0	0		0		0		0		0		0		0		0
232790_at		RNASEH1-AS1	RNASEH1 Antisense RNA 1	I	4	17.5	55.5556	4	I	2	15	48.3871	2	2	3558386	232790_at	0	0		0		0		0		0		0		0		0
232896_at		ERBIN	Erbb2 Interacting Protein	D	4	-18	57.1429	4	D	2	-10	34.4828	2	5	65926465	232896_at	0	0		0		0		0		0		0		0		0
232916_at		UBE2E2		D	4	-17.5	55.5556	4	D	2	-10	34.4828	2			232916_at	0	0		0		0		0		0		0		0		0
232967_at		AK021661		I	4	19	60.3175	4	I	2	13	41.9355	2			232967_at	0	0		0		0		0		0		0		0		0
233239_at		AK024882		D	4	-20.5	65.0794	4	D	2	-12	41.3793	2			233239_at	0	0		0		0		0		0		0		0		0
233784_at		LOC101927769	Uncharacterized LOC101927769	D	4	-23.5	74.6032	4	D	2	-11.5	39.6552	2	7	20296708	233784_at	0	0		0		0		0		0		0		0		0
234672_s_at		NDC1	NDC1 Transmembrane Nucleoporin	I	4	16.5	52.381	4	I	2	12.5	40.3226	2	1	53765460	234672_s_at	0	0		0		0		0		0		0		0		0
234761_at		UVSSA	UV Stimulated Scaffold Protein A	D	4	-18.5	58.7302	4	D	2	-13	44.8276	2	4	1345658	234761_at	0	0		0		0		0		0		0		0		0
234778_at		AK025030		D	4	-18	57.1429	4	D	2	-10.5	36.2069	2			234778_at	0	0		0		0		0		0		0		0		0
235211_at		Hs.525015		I	4	21	66.6667	4	I	2	12	38.7097	2			235211_at	0	0		0		0		0		0		0		0		0
235440_at		SPTY2D1	SPT2 Chromatin Protein Domain Containing 1	I	4	16.5	52.381	4	I	2	10.5	33.871	2	11	18606401	235440_at	0	0		0		0		0		0		0		0		0
235530_at		SQSTM1	Sequestosome 1	I	4	20	63.4921	4	I	2	15	48.3871	2	5	179806388	235530_at	0	0		0		0		0		0		0		0		0
236075_s_at		LOC101928000	Uncharacterized LOC101928000	I	4	17	53.9683	4	I	2	12	38.7097	2	17	5111468	236075_s_at	0	0		0		0		0		0		0		0		0
237919_at		RFFL	Ring Finger And FYVE Like Domain Containing E3 Ubiquitin Protein Ligase	D	4	-16.5	52.381	4	D	2	-13.5	46.5517	2	17	35005990	237919_at	0	0		0		0		0		0		0		0		0
238590_x_at		TMEM107	Transmembrane Protein 107	I	4	19	60.3175	4	I	2	11	35.4839	2	17	8172978	238590_x_at	0	0		0		0		0		0		0		0		0
238597_at		ANKRD13C	Ankyrin Repeat Domain 13C	I	4	23	73.0159	4	I	2	11	35.4839	2	1	70259002	238597_at	0	0		0		0		0		0		0		0		0
238637_at		NUP37	Nucleoporin 37	I	4	17	53.9683	4	I	2	13.5	43.5484	2	12	102073103	238637_at	0	0		0		0		0		0		0		0		0
238772_at		ZNF207	Zinc Finger Protein 207	D	4	-18	57.1429	4	D	2	-12	41.3793	2	17	32350109	238772_at	0	0		0		0		0		0		0		0		0
239144_at		B3GAT2	Beta-1,3-Glucuronyltransferase 2	D	4	-17	53.9683	4	D	2	-10.5	36.2069	2	6	70856679	239144_at	0	0		0		0		0		0		0		0		0
239372_at		ZZZ3		I	4	21	66.6667	4	I	2	13	41.9355	2			239372_at	0	0		0		0		0		0		0		0		0
239546_at		LOC100131053	Uncharacterized LOC100131053	D	4	-17.5	55.5556	4	D	2	-11.5	39.6552	2	1	0	239546_at	0	0		0		0		0		0		0		0		0
239595_at		GPX2	Glutathione Peroxidase 2	D	4	-17	53.9683	4	D	2	-10.5	36.2069	2	14	64939152	239595_at	0	0		0		0		0		0		0		0		0
239827_at		RGCC	Regulator Of Cell Cycle	I	4	16.5	52.381	4	I	2	11.5	37.0968	2	13	41457406	239827_at	0	0		0		0		0		0		0		0		0
241858_at		TNNI3K	TNNI3 Interacting Kinase	I	4	18.5	58.7302	4	I	2	15	48.3871	2	1	74235387	241858_at	0	0		0		0		0		0		0		0		0
242628_at		KLRB1		I	4	17	53.9683	4	I	2	12.5	40.3226	2			242628_at	0	0		0		0		0		0		0		0		0
242807_at		FSD1L	Fibronectin Type III And SPRY Domain Containing 1 Like	I	4	17	53.9683	4	I	2	10.5	33.871	2	9	105442242	242807_at	0	0		0		0		0		0		0		0		0
243369_at		FREM1		D	4	-21.5	68.254	4	D	2	-10.5	36.2069	2			243369_at	0	0		0		0		0		0		0		0		0
244229_at		PARVG	Parvin Gamma	I	4	17	53.9683	4	I	2	13.5	43.5484	2	22	44170227	244229_at	0	0		0		0		0		0		0		0		0
244411_at		MINCR	MYC-Induced Long Noncoding RNA	I	4	20.5	65.0794	4	I	2	12.5	40.3226	2	8	143280155	244411_at	0	0		0		0		0		0		0		0		0
1552455_at		PRUNE2	Prune Homolog 2	D	4	-17	53.9683	4			2	6.45161		9	76611376	1552455_at	0	0		0		0		0		0		0		0		0
1552739_s_at		ST7L	Suppression Of Tumorigenicity 7 Like	I	4	18.5	58.7302	4			3.5	11.2903		1	112517804	1552739_s_at	0	0		0		0		0		0		0		0		0
1552834_at		B3GNT6	UDP-GlcNAc:BetaGal Beta-1,3-N-Acetylglucosaminyltransferase 6	D	4	-25	79.3651	4			4	12.9032		11	77034341	1552834_at	0	0		0		0		0		0		0		0		0
1552893_at		CAMK2N2	Calcium/Calmodulin Dependent Protein Kinase II Inhibitor 2	D	4	-21	66.6667	4			1	3.22581		3	184259213	1552893_at	0	0		0		0		0		0		0		0		0
1553528_a_at		TAF5	TATA-Box Binding Protein Associated Factor 5	I	4	18.5	58.7302	4			1	3.22581		10	103367953	1553528_a_at	0	0		0		0		0		0		0		0		0
1554099_a_at		SPIN3	Spindlin Family Member 3	I	4	18	57.1429	4			9	29.0323		0X	56976370	1554099_a_at	0	0		0		0		0		0		0		0		0
1554155_at		MCPH1	Microcephalin 1	I	4	18.5	58.7302	4			5.5	17.7419		8	6406592	1554155_at	0	0		0		0		0		0		0		0		0
1554239_s_at		ZADH2	Zinc Binding Alcohol Dehydrogenase Domain Containing 2	I	4	17.5	55.5556	4			3.5	11.2903		18	75195108	1554239_s_at	0	0		0		0		0		0		0		0		0
1554251_at		HP1BP3	Heterochromatin Protein 1 Binding Protein 3	I	4	18	57.1429	4			3.5	11.2903		1	20742661	1554251_at	0	0		0		0		0		0		0		0		0
1554300_a_at		SVOPL	SVOP Like	D	4	-16	50.7937	4			4	12.9032		7	138594285	1554300_a_at	0	0		0		0		0		0		0		0		0
1554333_at		DNAJA4	DnaJ Heat Shock Protein Family (Hsp40) Member A4	D	4	-24.5	77.7778	4			8	25.8065		15	78264086	1554333_at	0	0		0		0		0		0		0		0		0
1554415_at		TAF5L	TATA-Box Binding Protein Associated Factor 5 Like	I	4	17.5	55.5556	4			2	6.45161		1	229593111	1554415_at	0	0		0		0		0		0		0		0		0
1554450_s_at		MIER3	MIER Family Member 3	I	4	18	57.1429	4			5	16.129		5	56919602	1554450_s_at	0	0		0		0		0		0		0		0		0
1554627_a_at		ASCC1	Activating Signal Cointegrator 1 Complex Subunit 1	I	4	20.5	65.0794	4			4	12.9032		10	72096032	1554627_a_at	0	0		0		0		0		0		0		0		0
1554631_at		ATM	ATM Serine/Threonine Kinase	D	4	-18	57.1429	4			1	3.22581		11	108222484	1554631_at	0	0		0		0		0		0		0		0		0
1554739_at		IPP	Intracisternal A Particle-Promoted Polypeptide	I	4	18	57.1429	4			0.5	1.6129		1	45694324	1554739_at	0	0		0		0		0		0		0		0		0
1554830_a_at		STEAP3	STEAP3 Metalloreductase	D	4	-17	53.9683	4			1	3.22581		2	119222731	1554830_a_at	0	0		0		0		0		0		0		0		0
1555529_at		RNH1	Ribonuclease/Angiogenin Inhibitor 1	D	4	-18.5	58.7302	4			7	22.5806		11	494512	1555529_at	0	0		0		0		0		0		0		0		0
1555793_a_at		ZFP82	ZFP82 Zinc Finger Protein	I	4	19	60.3175	4			4.5	14.5161		19	36383120	1555793_a_at	0	0		0		0		0		0		0		0		0
1556186_s_at		EMC1	ER Membrane Protein Complex Subunit 1	I	4	19	60.3175	4			1	3.22581		1	19215664	1556186_s_at	0	0		0		0		0		0		0		0		0
1556354_s_at		RGL3	Ral Guanine Nucleotide Dissociation Stimulator Like 3	D	4	-16	50.7937	4			0.5	1.6129		19	11384341	1556354_s_at	0	0		0		0		0		0		0		0		0
1556423_at		VASH1	Vasohibin 1	I	4	19	60.3175	4			7	22.5806		14	76761892	1556423_at	0	0		0		0		0		0		0		0		0
1556471_at		SCML4	Sex Comb On Midleg-Like 4 (Drosophila)	I	4	22	69.8413	4			5	16.129		6	107697297	1556471_at	0	0		0		0		0		0		0		0		0
1556801_at		LOC400794	Uncharacterized LOC400794	D	4	-18	57.1429	4			1	3.22581		1	165476841	1556801_at	0	0		0		0		0		0		0		0		0
1557044_at		LINC00665	Long Intergenic Non-Protein Coding RNA 665	D	4	-17.5	55.5556	4			9.5	30.6452		19	36313061	1557044_at	0	0		0		0		0		0		0		0		0
1557357_at		THUMPD3-AS1	THUMPD3 Antisense RNA 1	D	4	-18.5	58.7302	4			5	16.129		3	9349689	1557357_at	0	0		0		0		0		0		0		0		0
1557388_at		RTTN	Rotatin	I	4	21	66.6667	4			7	22.5806		18	70003793	1557388_at	0	0		0		0		0		0		0		0		0
1557528_at		STRADA	STE20-Related Kinase Adaptor Alpha	D	4	-16.5	52.381	4			0.5	1.6129		17	63702832	1557528_at	0	0		0		0		0		0		0		0		0
1557558_s_at		MATN1-AS1	MATN1 Antisense RNA 1	I	4	18.5	58.7302	4			4	12.9032		1	30718504	1557558_s_at	0	0		0		0		0		0		0		0		0
1557630_s_at		LOC105369865	Uncharacterized LOC105369865	I	4	19.5	61.9048	4			2	6.45161		12	79934901	1557630_s_at	0	0		0		0		0		0		0		0		0
1557776_at		LOC101928303	Uncharacterized LOC101928303	D	4	-16	50.7937	4			0.5	1.6129		1	26209741	1557776_at	0	0		0		0		0		0		0		0		0
1557799_at		SELENOH	Selenoprotein H	I	4	21	66.6667	4			3	9.67742		11	57741250	1557799_at	0	0		0		0		0		0		0		0		0
1557801_x_at		SELENOH	Selenoprotein H	I	4	23	73.0159	4			8	25.8065		11	57741250	1557801_x_at	0	0		0		0		0		0		0		0		0
1557890_at		STXBP5-AS1	STXBP5 Antisense RNA 1	D	4	-18.5	58.7302	4			4	12.9032		6	146841388	1557890_at	0	0		0		0		0		0		0		0		0
1558183_at		ZNF17	Zinc Finger Protein 17	D	4	-24.5	77.7778	4			4	12.9032		19	57411161	1558183_at	0	0		0		0		0		0		0		0		0
1558248_at		GOLM1	Golgi Membrane Protein 1	D	4	-16.5	52.381	4			1.5	4.83871		9	86026141	1558248_at	0	0		0		0		0		0		0		0		0
1558409_at		AK093797		I	4	16.5	52.381	4			9	29.0323				1558409_at	0	0		0		0		0		0		0		0		0
1558556_at		CAMK1	Calcium/Calmodulin Dependent Protein Kinase I	I	4	21	66.6667	4			6	19.3548		3	9757342	1558556_at	0	0		0		0		0		0		0		0		0
1558605_at		ENSG00000258768		I	4	18	57.1429	4			1	3.22581		14	20260480	1558605_at	0	0		0		0		0		0		0		0		0
1558693_s_at		GLMP	Glycosylated Lysosomal Membrane Protein	I	4	17.5	55.5556	4			2.5	8.06452		1	156290089	1558693_s_at	0	0		0		0		0		0		0		0		0
1558969_a_at		RPL32P3	Ribosomal Protein L32 Pseudogene 3	I	4	19	60.3175	4			7	22.5806		3	129382834	1558969_a_at	0	0		0		0		0		0		0		0		0
1559151_at		H49481		I	4	16	50.7937	4			8	25.8065				1559151_at	0	0		0		0		0		0		0		0		0
1559186_at		PRKXP1	Protein Kinase, X-Linked, Pseudogene 1	I	4	23	73.0159	4			7	22.5806		15	100547752	1559186_at	0	0		0		0		0		0		0		0		0
1559205_s_at		LOC100996286	Uncharacterized LOC100996286	I	4	21.5	68.254	4			3	9.67742		4	152100753	1559205_s_at	0	0		0		0		0		0		0		0		0
1559382_at		SMIM7	Small Integral Membrane Protein 7	I	4	18.5	58.7302	4			8	25.8065		19	16630743	1559382_at	0	0		0		0		0		0		0		0		0
1559788_at		FITM2		D	4	-20.5	65.0794	4			1.5	4.83871				1559788_at	0	0		0		0		0		0		0		0		0
1559948_at		LOC101927253	Uncharacterized LOC101927253	D	4	-16.5	52.381	4			1	3.22581		17	50627030	1559948_at	0	0		0		0		0		0		0		0		0
1559982_s_at		AKR1E2	Aldo-Keto Reductase Family 1 Member E2	D	4	-20.5	65.0794	4			2	6.45161		10	4786629	1559982_s_at	0	0		0		0		0		0		0		0		0
1560089_at		SLC25A25-AS1	SLC25A25 Antisense RNA 1	I	4	17	53.9683	4			1	3.22581		9	128108581	1560089_at	0	0		0		0		0		0		0		0		0
1560705_at		SLC25A28	Solute Carrier Family 25 Member 28	I	4	20	63.4921	4			0.5	1.6129		10	99610518	1560705_at	0	0		0		0		0		0		0		0		0
1560767_at		HCG22	HLA Complex Group 22	D	4	-17.5	55.5556	4			6.5	20.9677		6	31053450	1560767_at	0	0		0		0		0		0		0		0		0
1560871_a_at		AF086128		D	4	-23	73.0159	4			5.5	17.7419				1560871_a_at	0	0		0		0		0		0		0		0		0
1561018_at		AF086272		I	4	16	50.7937	4			4	12.9032				1561018_at	0	0		0		0		0		0		0		0		0
1561367_a_at		LINC00540	Long Intergenic Non-Protein Coding RNA 540	I	4	17	53.9683	4			7	22.5806		13	22040975	1561367_a_at	0	0		0		0		0		0		0		0		0
1561625_at		LOC101928565	Uncharacterized LOC101928565	D	4	-18.5	58.7302	4			1	3.22581		1	168464114	1561625_at	0	0		0		0		0		0		0		0		0
1561660_at		SLC25A53	Solute Carrier Family 25 Member 53	I	4	21	66.6667	4			5	16.129		0X	104099214	1561660_at	0	0		0		0		0		0		0		0		0
1561739_at		RP11-1C8.6		I	4	17	53.9683	4			2.5	8.06452				1561739_at	0	0		0		0		0		0		0		0		0
1561850_at		LOC100133669	Uncharacterized LOC100133669	D	4	-18.5	58.7302	4			1.5	4.83871		8	142981738	1561850_at	0	0		0		0		0		0		0		0		0
1561942_x_at		ERVK13-1	Endogenous Retrovirus Group K13 Member 1	I	4	16	50.7937	4			8	25.8065		16	2658389	1561942_x_at	0	0		0		0		0		0		0		0		0
1562137_at		HSP90AB4P	Heat Shock Protein 90 Alpha Family Class B Member 4, Pseudogene	D	4	-16.5	52.381	4			1.5	4.83871		15	58690473	1562137_at	0	0		0		0		0		0		0		0		0
1562168_at		AF086004		D	4	-20.5	65.0794	4			9	29.0323				1562168_at	0	0		0		0		0		0		0		0		0
1562292_at		ANKRD30B	Ankyrin Repeat Domain 30B	D	4	-16.5	52.381	4			0.5	1.6129		18	14728272	1562292_at	0	0		0		0		0		0		0		0		0
1562386_s_at		ZNF501	Zinc Finger Protein 501	I	4	17	53.9683	4			5	16.129		3	44729596	1562386_s_at	0	0		0		0		0		0		0		0		0
1562524_at		THSD4-AS1	THSD4 Antisense RNA 1	D	4	-21.5	68.254	4			5.5	17.7419		15	71147650	1562524_at	0	0		0		0		0		0		0		0		0
1562576_at		BC040998		D	4	-19	60.3175	4			7	22.5806				1562576_at	0	0		0		0		0		0		0		0		0
1562715_at		RELN		D	4	-18	57.1429	4			2	6.45161				1562715_at	0	0		0		0		0		0		0		0		0
1562852_at		BC036639		D	4	-17.5	55.5556	4			1	3.22581				1562852_at	0	0		0		0		0		0		0		0		0
1562996_at		BC041981		D	4	-18	57.1429	4			5	16.129				1562996_at	0	0		0		0		0		0		0		0		0
1563099_at		LOC100507053	Uncharacterized LOC100507053	D	4	-21.5	68.254	4			0.5	1.6129		4	99088857	1563099_at	0	0		0		0		0		0		0		0		0
1563341_at		ENSG00000230612		D	4	-21	66.6667	4			9.5	30.6452		5	132688681	1563341_at	0	0		0		0		0		0		0		0		0
1563397_at		LOC105374768	Uncharacterized LOC105374768	D	4	-16	50.7937	4			3.5	11.2903		2	64302869	1563397_at	0	0		0		0		0		0		0		0		0
1563542_a_at		SCML4	Sex Comb On Midleg-Like 4 (Drosophila)	I	4	17	53.9683	4			3.5	11.2903		6	107697297	1563542_a_at	0	0		0		0		0		0		0		0		0
1563657_at		PLXND1	Plexin D1	D	4	-17.5	55.5556	4			0.5	1.6129		3	129555175	1563657_at	0	0		0		0		0		0		0		0		0
1564362_x_at		ZNF843	Zinc Finger Protein 843	D	4	-17	53.9683	4			3.5	11.2903		16	31432593	1564362_x_at	0	0		0		0		0		0		0		0		0
1564691_at		LL0XNC01-116E7.2	Uncharacterized LOC100128594	I	4	17	53.9683	4			1	3.22581		0X	103916984	1564691_at	0	0		0		0		0		0		0		0		0
1564773_x_at		BC015876		D	4	-16.5	52.381	4			0.5	1.6129				1564773_x_at	0	0		0		0		0		0		0		0		0
1565610_at		MFSD1		D	4	-18.5	58.7302	4			3.5	11.2903				1565610_at	0	0		0		0		0		0		0		0		0
1565830_at		XR_132893		I	4	17.5	55.5556	4			9.5	30.6452				1565830_at	0	0		0		0		0		0		0		0		0
1565833_at		KANK1	KN Motif And Ankyrin Repeat Domains 1	D	4	-17.5	55.5556	4			6.5	20.9677		9	470291	1565833_at	0	0		0		0		0		0		0		0		0
1566837_at		BC041972		D	4	-18.5	58.7302	4			3.5	11.2903				1566837_at	0	0		0		0		0		0		0		0		0
1567281_at		S50185		D	4	-21.5	68.254	4			4	12.9032				1567281_at	0	0		0		0		0		0		0		0		0
1568635_at		LINC00354	Long Intergenic Non-Protein Coding RNA 354	D	4	-18	57.1429	4			1	3.22581		13	111893378	1568635_at	0	0		0		0		0		0		0		0		0
1568873_at		ZNF519	Zinc Finger Protein 519	I	4	18.5	58.7302	4			3	9.67742		18	14056324	1568873_at	0	0		0		0		0		0		0		0		0
1569243_at		BC030742		D	4	-18	57.1429	4			9.5	30.6452				1569243_at	0	0		0		0		0		0		0		0		0
1569701_at		PER3	Period Circadian Clock 3	I	4	16	50.7937	4			4	12.9032		1	7784320	1569701_at	0	0		0		0		0		0		0		0		0
1569741_at		LINC01477	Long Intergenic Non-Protein Coding RNA 1477	D	4	-22.5	71.4286	4			2	6.45161		18	40066286	1569741_at	0	0		0		0		0		0		0		0		0
1569759_at		BC035391		D	4	-24	76.1905	4			0.5	1.6129				1569759_at	0	0		0		0		0		0		0		0		0
1569764_at		BC036519		D	4	-19	60.3175	4			4	12.9032				1569764_at	0	0		0		0		0		0		0		0		0
1569808_at		BC036438		D	4	-17.5	55.5556	4			1	3.22581				1569808_at	0	0		0		0		0		0		0		0		0
1569861_at		TRAF5	TNF Receptor Associated Factor 5	I	4	18	57.1429	4			3	9.67742		1	211326579	1569861_at	0	0		0		0		0		0		0		0		0
1570103_at		BC017995		I	4	16	50.7937	4			7.5	24.1935				1570103_at	0	0		0		0		0		0		0		0		0
1570253_a_at		RHEBL1	Ras Homolog Enriched In Brain Like 1	I	4	17.5	55.5556	4			7	22.5806		12	49064676	1570253_a_at	0	0		0		0		0		0		0		0		0
1570629_at		ATF1		D	4	-20.5	65.0794	4			3.5	11.2903				1570629_at	0	0		0		0		0		0		0		0		0
200648_s_at		GLUL	Glutamate-Ammonia Ligase	D	4	-19.5	61.9048	4			1	3.22581		1	182378093	200648_s_at	0	0		0		0		0		0		0		0		0
200739_s_at		SUMO3	Small Ubiquitin-Like Modifier 3	I	4	18	57.1429	4			9	29.0323		21	44805617	200739_s_at	0	0		0		0		0		0		0		0		0
200755_s_at		CALU	Calumenin	I	4	16.5	52.381	4			7	22.5806		7	128739292	200755_s_at	0	0		0		0		0		0		0		0		0
200894_s_at		FKBP4	FK506 Binding Protein 4	I	4	18	57.1429	4			6	19.3548		12	2794942	200894_s_at	0	0		0		0		0		0		0		0		0
201006_at		PRDX2	Peroxiredoxin 2	D	4	-21.5	68.254	4			2	6.45161		19	12796820	201006_at	0	0		0		0		0		0		0		0		0
201043_s_at		ANP32A	Acidic Nuclear Phosphoprotein 32 Family Member A	I	4	17	53.9683	4			5	16.129		15	68778535	201043_s_at	0	0		0		0		0		0		0		0		0
201063_at		RCN1	Reticulocalbin 1	I	4	17.5	55.5556	4			1	3.22581		11	31812391	201063_at	0	0		0		0		0		0		0		0		0
201264_at		COPE	Coatomer Protein Complex Subunit Epsilon	I	4	16.5	52.381	4			1	3.22581		19	18899514	201264_at	0	0		0		0		0		0		0		0		0
201372_s_at		CUL3	Cullin 3	D	4	-16	50.7937	4			6.5	20.9677		2	224470150	201372_s_at	0	0		0		0		0		0		0		0		0
201415_at		GSS	Glutathione Synthetase	I	4	20.5	65.0794	4			6.5	20.9677		20	34928430	201415_at	0	0		0		0		0		0		0		0		0
201421_s_at		WDR77	WD Repeat Domain 77	I	4	18.5	58.7302	4			9	29.0323		1	111439890	201421_s_at	0	0		0		0		0		0		0		0		0
201451_x_at		LOC642862	Ras Homolog Enriched In Brain Pseudogene	D	4	-19.5	61.9048	4			4	12.9032		10	47705822	201451_x_at	0	0		0		0		0		0		0		0		0
201470_at		GSTO1	Glutathione S-Transferase Omega 1	I	4	18.5	58.7302	4			1	3.22581		10	104235356	201470_at	0	0		0		0		0		0		0		0		0
201491_at		AHSA1	Activator Of HSP90 ATPase Activity 1	I	4	18.5	58.7302	4			1	3.22581		14	77457870	201491_at	0	0		0		0		0		0		0		0		0
201526_at		ARF5	ADP Ribosylation Factor 5	I	4	16.5	52.381	4			4	12.9032		7	127588345	201526_at	0	0		0		0		0		0		0		0		0
201613_s_at		AP1G2	Adaptor Related Protein Complex 1 Gamma 2 Subunit	I	4	17.5	55.5556	4			4.5	14.5161		14	23559563	201613_s_at	0	0		0		0		0		0		0		0		0
201674_s_at		AKAP1	A-Kinase Anchoring Protein 1	I	4	20	63.4921	4			6.5	20.9677		17	57085092	201674_s_at	0	0		0		0		0		0		0		0		0
201695_s_at		PNP	Purine Nucleoside Phosphorylase	I	4	16	50.7937	4			1	3.22581		14	20468954	201695_s_at	0	0		0		0		0		0		0		0		0
201836_s_at		SUPT7L	SPT7-Like STAGA Complex Gamma Subunit	I	4	16.5	52.381	4			1	3.22581		2	27642568	201836_s_at	0	0		0		0		0		0		0		0		0
202109_at		ARFIP2	ADP Ribosylation Factor Interacting Protein 2	I	4	18.5	58.7302	4			5	16.129		11	6474683	202109_at	0	0		0		0		0		0		0		0		0
202288_at		MTOR	Mechanistic Target Of Rapamycin	I	4	16	50.7937	4			8	25.8065		1	11106531	202288_at	0	0		0		0		0		0		0		0		0
202380_s_at		NKTR	Natural Killer Cell Triggering Receptor	I	4	16.5	52.381	4			5.5	17.7419		3	42600614	202380_s_at	0	0		0		0		0		0		0		0		0
202448_s_at		ZER1	Zyg-11 Related Cell Cycle Regulator	D	4	-21.5	68.254	4			4	12.9032		9	128729786	202448_s_at	0	0		0		0		0		0		0		0		0
202450_s_at		CTSK	Cathepsin K	I	4	19	60.3175	4			1	3.22581		1	150796208	202450_s_at	0	0		0		0		0		0		0		0		0
202562_s_at		C14orf1	Chromosome 14 Open Reading Frame 1	I	4	18	57.1429	4			2	6.45161		14	75649791	202562_s_at	0	0		0		0		0		0		0		0		0
202621_at		IRF3	Interferon Regulatory Factor 3	I	4	23.5	74.6032	4			1	3.22581		19	49659569	202621_at	0	0		0		0		0		0		0		0		0
202799_at		CLPP	Caseinolytic Mitochondrial Matrix Peptidase Proteolytic Subunit	I	4	19.5	61.9048	4			5	16.129		19	6361452	202799_at	0	0		0		0		0		0		0		0		0
202967_at		GSTA4	Glutathione S-Transferase Alpha 4	I	4	17	53.9683	4			7.5	24.1935		6	52977948	202967_at	0	0		0		0		0		0		0		0		0
203152_at		MRPL40	Mitochondrial Ribosomal Protein L40	I	4	17	53.9683	4			1	3.22581		22	19431902	203152_at	0	0		0		0		0		0		0		0		0
203160_s_at		RNF8	Ring Finger Protein 8	I	4	17	53.9683	4			1	3.22581		6	37353972	203160_s_at	0	0		0		0		0		0		0		0		0
203339_at		SLC25A12	Solute Carrier Family 25 Member 12	I	4	18.5	58.7302	4			7.5	24.1935		2	171783405	203339_at	0	0		0		0		0		0		0		0		0
203439_s_at		STC2	Stanniocalcin 2	D	4	-16	50.7937	4			1	3.22581		5	173314713	203439_s_at	0	0		0		0		0		0		0		0		0
203459_s_at		VPS16	VPS16, CORVET/HOPS Core Subunit	I	4	19.5	61.9048	4			0.5	1.6129		20	2840697	203459_s_at	0	0		0		0		0		0		0		0		0
203546_at		IPO13	Importin 13	I	4	19	60.3175	4			1	3.22581		1	43946806	203546_at	0	0		0		0		0		0		0		0		0
203664_s_at		POLR2D	RNA Polymerase II Subunit D	I	4	17	53.9683	4			3	9.67742		2	127843551	203664_s_at	0	0		0		0		0		0		0		0		0
203707_at		ZNF263	Zinc Finger Protein 263	I	4	18	57.1429	4			1	3.22581		16	3263800	203707_at	0	0		0		0		0		0		0		0		0
203736_s_at		PPFIBP1	PPFIA Binding Protein 1	I	4	20.5	65.0794	4			3	9.67742		12	27523431	203736_s_at	0	0		0		0		0		0		0		0		0
203891_s_at		DAPK3	Death Associated Protein Kinase 3	D	4	-16.5	52.381	4			4.5	14.5161		19	3958453	203891_s_at	0	0		0		0		0		0		0		0		0
203908_at		SLC4A4	Solute Carrier Family 4 Member 4	I	4	18	57.1429	4			2	6.45161		4	71186757	203908_at	0	0		0		0		0		0		0		0		0
203931_s_at		MRPL12	Mitochondrial Ribosomal Protein L12	I	4	22.5	71.4286	4			5.5	17.7419		17	81703357	203931_s_at	0	0		0		0		0		0		0		0		0
203976_s_at		CHAF1A	Chromatin Assembly Factor 1 Subunit A	I	4	20	63.4921	4			6	19.3548		19	4402612	203976_s_at	0	0		0		0		0		0		0		0		0
203982_s_at		ABCD4	ATP Binding Cassette Subfamily D Member 4	D	4	-20	63.4921	4			2	6.45161		14	74285277	203982_s_at	0	0		0		0		0		0		0		0		0
204034_at		ETHE1	ETHE1, Persulfide Dioxygenase	I	4	17	53.9683	4			1	3.22581		19	43506719	204034_at	0	0		0		0		0		0		0		0		0
204060_s_at		PRKX	Protein Kinase, X-Linked	I	4	16	50.7937	4			1	3.22581		0X	3604343	204060_s_at	0	0		0		0		0		0		0		0		0
204175_at		ZNF593	Zinc Finger Protein 593	I	4	16	50.7937	4			8	25.8065		1	26169871	204175_at	0	0		0		0		0		0		0		0		0
204247_s_at		CDK5	Cyclin Dependent Kinase 5	I	4	21.5	68.254	4			3.5	11.2903		7	151053812	204247_s_at	0	0		0		0		0		0		0		0		0
204287_at		SYNGR1	Synaptogyrin 1	D	4	-20	63.4921	4			0.5	1.6129		22	39349925	204287_at	0	0		0		0		0		0		0		0		0
204629_at		PARVB	Parvin Beta	I	4	20	63.4921	4			6.5	20.9677		22	43999211	204629_at	0	0		0		0		0		0		0		0		0
204639_at		ADA	Adenosine Deaminase	I	4	17.5	55.5556	4			0.5	1.6129		20	44619522	204639_at	0	0		0		0		0		0		0		0		0
204929_s_at		VAMP5	Vesicle Associated Membrane Protein 5	I	4	17.5	55.5556	4			2	6.45161		2	85584408	204929_s_at	0	0		0		0		0		0		0		0		0
205108_s_at		APOB	Apolipoprotein B	D	4	-17	53.9683	4			1.5	4.83871		2	20999218	205108_s_at	0	0		0		0		0		0		0		0		0
205190_at		PLS1	Plastin 1	I	4	24.5	77.7778	4			7	22.5806		3	142596387	205190_at	0	0		0		0		0		0		0		0		0
205399_at		DCLK1	Doublecortin Like Kinase 1	D	4	-20	63.4921	4			1	3.22581		13	35768652	205399_at	0	0		0		0		0		0		0		0		0
205621_at		ALKBH1	AlkB Homolog 1, Histone H2A Dioxygenase	I	4	16.5	52.381	4			4	12.9032		14	77672404	205621_at	0	0		0		0		0		0		0		0		0
205859_at		LY86	Lymphocyte Antigen 86	I	4	17.5	55.5556	4			1	3.22581		6	6588108	205859_at	0	0		0		0		0		0		0		0		0
205887_x_at		MSH3	MutS Homolog 3	I	4	20.5	65.0794	4			1	3.22581		5	80654648	205887_x_at	0	0		0		0		0		0		0		0		0
205904_at		MICA	MHC Class I Polypeptide-Related Sequence A	I	4	17.5	55.5556	4			0.5	1.6129		6	31399784	205904_at	0	0		0		0		0		0		0		0		0
205965_at		BATF	Basic Leucine Zipper ATF-Like Transcription Factor	I	4	16	50.7937	4			2	6.45161		14	75522425	205965_at	0	0		0		0		0		0		0		0		0
205996_s_at		AK2	Adenylate Kinase 2	I	4	16	50.7937	4			3	9.67742		1	33007940	205996_s_at	0	0		0		0		0		0		0		0		0
206053_at		ZNF510	Zinc Finger Protein 510	I	4	22	69.8413	4			7.5	24.1935		9	96754553	206053_at	0	0		0		0		0		0		0		0		0
206163_at		MAB21L1	Mab-21 Like 1	D	4	-17	53.9683	4			3	9.67742		13	35473789	206163_at	0	0		0		0		0		0		0		0		0
206204_at		GRB14	Growth Factor Receptor Bound Protein 14	D	4	-19	60.3175	4			1	3.22581		2	164492406	206204_at	0	0		0		0		0		0		0		0		0
206217_at		EDA	Ectodysplasin A	D	4	-22.5	71.4286	4			1	3.22581		0X	69616067	206217_at	0	0		0		0		0		0		0		0		0
206275_s_at		MICAL2	Microtubule Associated Monooxygenase, Calponin And LIM Domain Containing 2	D	4	-18.5	58.7302	4			1.5	4.83871		11	12094008	206275_s_at	0	0		0		0		0		0		0		0		0
206408_at		LRRTM2	Leucine Rich Repeat Transmembrane Neuronal 2	D	4	-18	57.1429	4			3	9.67742		5	138868923	206408_at	0	0		0		0		0		0		0		0		0
206412_at		FER	FER Tyrosine Kinase	I	4	19.5	61.9048	4			5	16.129		5	108746085	206412_at	0	0		0		0		0		0		0		0		0
206433_s_at		SPOCK3	SPARC/Osteonectin, Cwcv And Kazal Like Domains Proteoglycan 3	D	4	-16	50.7937	4			8	25.8065		4	166733384	206433_s_at	0	0		0		0		0		0		0		0		0
206703_at		CHRNB1	Cholinergic Receptor Nicotinic Beta 1 Subunit	I	4	18.5	58.7302	4			2	6.45161		17	7445061	206703_at	0	0		0		0		0		0		0		0		0
206760_s_at		FCER2	Fc Fragment Of IgE Receptor II	I	4	17.5	55.5556	4			7	22.5806		19	7688757	206760_s_at	0	0		0		0		0		0		0		0		0
206767_at		RBMS3	RNA Binding Motif Single Stranded Interacting Protein 3	D	4	-19	60.3175	4			3	9.67742		3	28574791	206767_at	0	0		0		0		0		0		0		0		0
206804_at		CD3G	CD3g Molecule	I	4	18	57.1429	4			5	16.129		11	118344316	206804_at	0	0		0		0		0		0		0		0		0
206958_s_at		UPF3A	UPF3 Regulator Of Nonsense Transcripts Homolog A (Yeast)	I	4	16.5	52.381	4			1	3.22581		13	114281584	206958_s_at	0	0		0		0		0		0		0		0		0
207000_s_at		PPP3CC	Protein Phosphatase 3 Catalytic Subunit Gamma	I	4	17.5	55.5556	4			2.5	8.06452		8	22440819	207000_s_at	0	0		0		0		0		0		0		0		0
207057_at		SLC16A7	Solute Carrier Family 16 Member 7	I	4	19	60.3175	4			0.5	1.6129		12	59595934	207057_at	0	0		0		0		0		0		0		0		0
207438_s_at		SNUPN	Snurportin 1	I	4	18	57.1429	4			1	3.22581		15	75598083	207438_s_at	0	0		0		0		0		0		0		0		0
207509_s_at		LAIR2	Leukocyte Associated Immunoglobulin Like Receptor 2	I	4	20.5	65.0794	4			8.5	27.4194		19	54497879	207509_s_at	0	0		0		0		0		0		0		0		0
207586_at		SHH	Sonic Hedgehog	D	4	-16	50.7937	4			0.5	1.6129		7	155799986	207586_at	0	0		0		0		0		0		0		0		0
207590_s_at		CENPI	Centromere Protein I	D	4	-16.5	52.381	4			6.5	20.9677		0X	101098159	207590_s_at	0	0		0		0		0		0		0		0		0
207593_at		ABCG4	ATP Binding Cassette Subfamily G Member 4	D	4	-17	53.9683	4			4.5	14.5161		11	119149012	207593_at	0	0		0		0		0		0		0		0		0
207872_s_at		LILRA1	Leukocyte Immunoglobulin Like Receptor A1	I	4	16	50.7937	4			2.5	8.06452		19	54573879	207872_s_at	0	0		0		0		0		0		0		0		0
207995_s_at		CLEC4M	C-Type Lectin Domain Family 4 Member M	D	4	-22	69.8413	4			7.5	24.1935		19	7763054	207995_s_at	0	0		0		0		0		0		0		0		0
208139_s_at		NM_031269		D	4	-18.5	58.7302	4			6.5	20.9677				208139_s_at	0	0		0		0		0		0		0		0		0
208459_s_at		XPO7	Exportin 7	D	4	-16	50.7937	4			1	3.22581		8	21919669	208459_s_at	0	0		0		0		0		0		0		0		0
208508_s_at		OR2J2	Olfactory Receptor Family 2 Subfamily J Member 2	D	4	-19.5	61.9048	4			5	16.129		6	29173303	208508_s_at	0	0		0		0		0		0		0		0		0
208580_x_at		HIST1H4J	Histone Cluster 1 H4 Family Member J	I	4	19	60.3175	4			2	6.45161		6	27824108	208580_x_at	0	0		0		0		0		0		0		0		0
208814_at		HSPA4	Heat Shock Protein Family A (Hsp70) Member 4	I	4	22.5	71.4286	4			5	16.129		5	133051962	208814_at	0	0		0		0		0		0		0		0		0
208887_at		EIF3G	Eukaryotic Translation Initiation Factor 3 Subunit G	I	4	17.5	55.5556	4			1	3.22581		19	10115014	208887_at	0	0		0		0		0		0		0		0		0
208973_at		ERI3	ERI1 Exoribonuclease Family Member 3	I	4	17.5	55.5556	4			5	16.129		1	44221070	208973_at	0	0		0		0		0		0		0		0		0
209287_s_at		CDC42EP3	CDC42 Effector Protein 3	I	4	22.5	71.4286	4			4.5	14.5161		2	37641882	209287_s_at	0	0		0		0		0		0		0		0		0
209391_at		DPM2	Dolichyl-Phosphate Mannosyltransferase Subunit 2, Regulatory	D	4	-16	50.7937	4			1	3.22581		9	127935095	209391_at	0	0		0		0		0		0		0		0		0
209558_s_at		HIP1R	Huntingtin Interacting Protein 1 Related	I	4	19	60.3175	4			9	29.0323		12	122834453	209558_s_at	0	0		0		0		0		0		0		0		0
209581_at		PLA2G16	Phospholipase A2 Group XVI	I	4	18.5	58.7302	4			4	12.9032		11	63573195	209581_at	0	0		0		0		0		0		0		0		0
209625_at		PIGH	Phosphatidylinositol Glycan Anchor Biosynthesis Class H	I	4	21	66.6667	4			4.5	14.5161		14	67581955	209625_at	0	0		0		0		0		0		0		0		0
209682_at		CBLB	Cbl Proto-Oncogene B	I	4	17	53.9683	4			1	3.22581		3	105655461	209682_at	0	0		0		0		0		0		0		0		0
209779_at		LLPH	LLP Homolog, Long-Term Synaptic Facilitation	I	4	17	53.9683	4			8	25.8065		12	66116555	209779_at	0	0		0		0		0		0		0		0		0
209840_s_at		LRRN3	Leucine Rich Repeat Neuronal 3	I	4	23	73.0159	4			6	19.3548		7	111091006	209840_s_at	0	0		0		0		0		0		0		0		0
209849_s_at		RAD51C	RAD51 Paralog C	I	4	21.5	68.254	4			6	19.3548		17	58692536	209849_s_at	0	0		0		0		0		0		0		0		0
209874_x_at		CNNM2	Cyclin And CBS Domain Divalent Metal Cation Transport Mediator 2	D	4	-20	63.4921	4			1.5	4.83871		10	102918293	209874_x_at	0	0		0		0		0		0		0		0		0
209923_s_at		BRAP	BRCA1 Associated Protein	D	4	-17.5	55.5556	4			0.5	1.6129		12	111642146	209923_s_at	0	0		0		0		0		0		0		0		0
209990_s_at		GABBR2	Gamma-Aminobutyric Acid Type B Receptor Subunit 2	D	4	-20	63.4921	4			2	6.45161		9	98288082	209990_s_at	0	0		0		0		0		0		0		0		0
210204_s_at		CNOT4	CCR4-NOT Transcription Complex Subunit 4	D	4	-25	79.3651	4			0.5	1.6129		7	135361795	210204_s_at	0	0		0		0		0		0		0		0		0
210258_at		RGS13	Regulator Of G-Protein Signaling 13	I	4	17	53.9683	4			7	22.5806		1	192636138	210258_at	0	0		0		0		0		0		0		0		0
210414_at		FLRT1	Fibronectin Leucine Rich Transmembrane Protein 1	D	4	-17.5	55.5556	4			1	3.22581		11	64035970	210414_at	0	0		0		0		0		0		0		0		0
210420_at		SLC24A1	Solute Carrier Family 24 Member 1	D	4	-16	50.7937	4			5	16.129		15	65611366	210420_at	0	0		0		0		0		0		0		0		0
210426_x_at		RORA	RAR Related Orphan Receptor A	I	4	16	50.7937	4			1	3.22581		15	60488284	210426_x_at	0	0		0		0		0		0		0		0		0
210502_s_at		PPIE	Peptidylprolyl Isomerase E	I	4	24.5	77.7778	4			5	16.129		1	39692182	210502_s_at	0	0		0		0		0		0		0		0		0
210596_at		MAGT1	Magnesium Transporter 1	I	4	16.5	52.381	4			1	3.22581		0X	77826364	210596_at	0	0		0		0		0		0		0		0		0
210654_at		TNFRSF10D	TNF Receptor Superfamily Member 10d	D	4	-18.5	58.7302	4			0.5	1.6129		8	23135588	210654_at	0	0		0		0		0		0		0		0		0
210664_s_at		TFPI	Tissue Factor Pathway Inhibitor	D	4	-17.5	55.5556	4			1	3.22581		2	187464230	210664_s_at	0	0		0		0		0		0		0		0		0
210807_s_at		SLC16A7	Solute Carrier Family 16 Member 7	I	4	20	63.4921	4			5	16.129		12	59595934	210807_s_at	0	0		0		0		0		0		0		0		0
211044_at		TRIM14	Tripartite Motif Containing 14	I	4	20	63.4921	4			1	3.22581		9	98069275	211044_at	0	0		0		0		0		0		0		0		0
211051_s_at		EXTL3	Exostosin Like Glycosyltransferase 3	D	4	-22.5	71.4286	4			4	12.9032		8	28600469	211051_s_at	0	0		0		0		0		0		0		0		0
211475_s_at		BAG1	BCL2 Associated Athanogene 1	D	4	-16	50.7937	4			0.5	1.6129		9	33247820	211475_s_at	0	0		0		0		0		0		0		0		0
211700_s_at		TRO	Trophinin	D	4	-18	57.1429	4			5.5	17.7419		0X	54920462	211700_s_at	0	0		0		0		0		0		0		0		0
211821_x_at		GYPA	Glycophorin A (MNS Blood Group)	D	4	-20	63.4921	4			1	3.22581		4	144109303	211821_x_at	0	0		0		0		0		0		0		0		0
212228_s_at		COQ9	Coenzyme Q9	I	4	19.5	61.9048	4			5	16.129		16	57447425	212228_s_at	0	0		0		0		0		0		0		0		0
212351_at		EIF2B5	Eukaryotic Translation Initiation Factor 2B Subunit Epsilon	I	4	17.5	55.5556	4			8	25.8065		3	184134435	212351_at	0	0		0		0		0		0		0		0		0
212667_at		SPARC	Secreted Protein Acidic And Cysteine Rich	D	4	-16	50.7937	4			0.5	1.6129		5	151661096	212667_at	0	0		0		0		0		0		0		0		0
212710_at		CAMSAP1	Calmodulin Regulated Spectrin Associated Protein 1	I	4	17.5	55.5556	4			5	16.129		9	135808487	212710_at	0	0		0		0		0		0		0		0		0
212711_at		CAMSAP1	Calmodulin Regulated Spectrin Associated Protein 1	I	4	24	76.1905	4			6.5	20.9677		9	135808487	212711_at	0	0		0		0		0		0		0		0		0
212745_s_at		BBS4	Bardet-Biedl Syndrome 4	I	4	22	69.8413	4			7	22.5806		15	72686179	212745_s_at	0	0		0		0		0		0		0		0		0
212839_s_at		TROVE2	TROVE Domain Family Member 2	I	4	19	60.3175	4			2	6.45161		1	193059422	212839_s_at	0	0		0		0		0		0		0		0		0
212923_s_at		PXDC1	PX Domain Containing 1	D	4	-16	50.7937	4			2.5	8.06452		6	3722602	212923_s_at	0	0		0		0		0		0		0		0		0
212926_at		SMC5	Structural Maintenance Of Chromosomes 5	I	4	16.5	52.381	4			2	6.45161		9	70258962	212926_at	0	0		0		0		0		0		0		0		0
213047_x_at		SET	SET Nuclear Proto-Oncogene	I	4	17.5	55.5556	4			1	3.22581		9	128683424	213047_x_at	0	0		0		0		0		0		0		0		0
213052_at		PRKAR2A	Protein Kinase CAMP-Dependent Type II Regulatory Subunit Alpha	D	4	-16	50.7937	4			4	12.9032		3	48744597	213052_at	0	0		0		0		0		0		0		0		0
213089_at		LOC100272216		D	4	-17	53.9683	4			1	3.22581				213089_at	0	0		0		0		0		0		0		0		0
213104_at		TSR3	TSR3, Acp Transferase Ribosome Maturation Factor	I	4	22.5	71.4286	4			4	12.9032		16	1349240	213104_at	0	0		0		0		0		0		0		0		0
213117_at		KLHL9	Kelch Like Family Member 9	I	4	19	60.3175	4			0.5	1.6129		9	21329671	213117_at	0	0		0		0		0		0		0		0		0
213170_at		GPX7	Glutathione Peroxidase 7	I	4	18.5	58.7302	4			6	19.3548		1	52602371	213170_at	0	0		0		0		0		0		0		0		0
213218_at		ZSCAN26	Zinc Finger And SCAN Domain Containing 26	I	4	17.5	55.5556	4			1	3.22581		6	28267010	213218_at	0	0		0		0		0		0		0		0		0
213332_at		PAPPA2	Pappalysin 2	D	4	-20	63.4921	4			5.5	17.7419		1	176463171	213332_at	0	0		0		0		0		0		0		0		0
213388_at		PDE4DIP	Phosphodiesterase 4D Interacting Protein	I	4	22	69.8413	4			7	22.5806		1	148808167	213388_at	0	0		0		0		0		0		0		0		0
213396_s_at		AKAP10	A-Kinase Anchoring Protein 10	I	4	16	50.7937	4			2.5	8.06452		17	19904302	213396_s_at	0	0		0		0		0		0		0		0		0
213403_at		MFSD9	Major Facilitator Superfamily Domain Containing 9	I	4	16.5	52.381	4			4	12.9032		2	102714630	213403_at	0	0		0		0		0		0		0		0		0
213555_at		RWDD2A	RWD Domain Containing 2A	I	4	16.5	52.381	4			3	9.67742		6	83193313	213555_at	0	0		0		0		0		0		0		0		0
213563_s_at		TUBGCP2	Tubulin Gamma Complex Associated Protein 2	D	4	-20	63.4921	4			0.5	1.6129		10	133278630	213563_s_at	0	0		0		0		0		0		0		0		0
213570_at		EIF4E2	Eukaryotic Translation Initiation Factor 4E Family Member 2	I	4	18	57.1429	4			5	16.129		2	232550052	213570_at	0	0		0		0		0		0		0		0		0
213778_x_at		ZNF276	Zinc Finger Protein 276	I	4	17	53.9683	4			3.5	11.2903		16	89720195	213778_x_at	0	0		0		0		0		0		0		0		0
213821_s_at		IDS	Iduronate 2-Sulfatase	D	4	-16	50.7937	4			4	12.9032		0X	149476990	213821_s_at	0	0		0		0		0		0		0		0		0
213919_at		DNAJC4	DnaJ Heat Shock Protein Family (Hsp40) Member C4	D	4	-18	57.1429	4			0.5	1.6129		11	64230234	213919_at	0	0		0		0		0		0		0		0		0
213957_s_at		CEP350	Centrosomal Protein 350	I	4	16	50.7937	4			1	3.22581		1	179954738	213957_s_at	0	0		0		0		0		0		0		0		0
214002_at		MYL6	Myosin Light Chain 6	I	4	16	50.7937	4			8.5	27.4194		12	56158161	214002_at	0	0		0		0		0		0		0		0		0
214049_x_at		CD7	CD7 Molecule	I	4	18.5	58.7302	4			1	3.22581		17	82314865	214049_x_at	0	0		0		0		0		0		0		0		0
214157_at		GNAS	GNAS Complex Locus	D	4	-20.5	65.0794	4			0.5	1.6129		20	58839718	214157_at	0	0		0		0		0		0		0		0		0
214204_at		PACRG	PARK2 Coregulated	D	4	-16.5	52.381	4			5.5	17.7419		6	162727084	214204_at	0	0		0		0		0		0		0		0		0
214228_x_at		TNFRSF4	TNF Receptor Superfamily Member 4	I	4	17	53.9683	4			5	16.129		1	1211326	214228_x_at	0	0		0		0		0		0		0		0		0
214319_at		FRY	FRY Microtubule Binding Protein	D	4	-19	60.3175	4			1	3.22581		13	32031300	214319_at	0	0		0		0		0		0		0		0		0
214354_x_at		SFTPB	Surfactant Protein B	D	4	-17.5	55.5556	4			1	3.22581		2	85657314	214354_x_at	0	0		0		0		0		0		0		0		0
214364_at		MTERF4	Mitochondrial Transcription Termination Factor 4	I	4	17.5	55.5556	4			4.5	14.5161		2	241072169	214364_at	0	0		0		0		0		0		0		0		0
214508_x_at		CREM	CAMP Responsive Element Modulator	I	4	17	53.9683	4			1.5	4.83871		10	35126791	214508_x_at	0	0		0		0		0		0		0		0		0
214694_at		MPRIP	Myosin Phosphatase Rho Interacting Protein	D	4	-20.5	65.0794	4			8.5	27.4194		17	17042468	214694_at	0	0		0		0		0		0		0		0		0
214711_at		GATC	Glutamyl-TRNA Amidotransferase Subunit C	I	4	16.5	52.381	4			1	3.22581		12	120446438	214711_at	0	0		0		0		0		0		0		0		0
214732_at		SP1	Sp1 Transcription Factor	D	4	-16	50.7937	4			5	16.129		12	53380176	214732_at	0	0		0		0		0		0		0		0		0
214869_x_at		GAPVD1	GTPase Activating Protein And VPS9 Domains 1	I	4	16	50.7937	4			0.5	1.6129		9	125241663	214869_x_at	0	0		0		0		0		0		0		0		0
214987_at		GAB1	GRB2 Associated Binding Protein 1	D	4	-22	69.8413	4			2.5	8.06452		4	143336762	214987_at	0	0		0		0		0		0		0		0		0
215011_at		SNHG3	Small Nucleolar RNA Host Gene 3	I	4	17.5	55.5556	4			6	19.3548		1	28505943	215011_at	0	0		0		0		0		0		0		0		0
215030_at		GRSF1	G-Rich RNA Sequence Binding Factor 1	I	4	16	50.7937	4			5	16.129		4	70815782	215030_at	0	0		0		0		0		0		0		0		0
215034_s_at		TM4SF1	Transmembrane 4 L Six Family Member 1	D	4	-21.5	68.254	4			4	12.9032		3	149369018	215034_s_at	0	0		0		0		0		0		0		0		0
215046_at		KANSL1L	KAT8 Regulatory NSL Complex Subunit 1 Like	I	4	20	63.4921	4			8.5	27.4194		2	210020711	215046_at	0	0		0		0		0		0		0		0		0
215176_x_at		IGKC	Immunoglobulin Kappa Constant	I	4	16	50.7937	4			1	3.22581		2	88857161	215176_x_at	0	0		0		0		0		0		0		0		0
215201_at		REPS1	RALBP1 Associated Eps Domain Containing 1	I	4	18	57.1429	4			8	25.8065		6	138903493	215201_at	0	0		0		0		0		0		0		0		0
215286_s_at		PHTF2	Putative Homeodomain Transcription Factor 2	I	4	17	53.9683	4			4	12.9032		7	77798792	215286_s_at	0	0		0		0		0		0		0		0		0
215332_s_at		CD8B	CD8b Molecule	I	4	18	57.1429	4			2.5	8.06452		2	86815337	215332_s_at	0	0		0		0		0		0		0		0		0
215351_at		RTCA		I	4	18	57.1429	4			6.5	20.9677				215351_at	0	0		0		0		0		0		0		0		0
215387_x_at		AK021505		D	4	-19	60.3175	4			4.5	14.5161				215387_x_at	0	0		0		0		0		0		0		0		0
215478_at		RIMS2	Regulating Synaptic Membrane Exocytosis 2	D	4	-19.5	61.9048	4			2.5	8.06452		8	103500642	215478_at	0	0		0		0		0		0		0		0		0
215576_at		ATP6V0E1P2	ATPase H+ Transporting V0 Subunit E1 Pseudogene 2	D	4	-16	50.7937	4			7.5	24.1935		3	41859350	215576_at	0	0		0		0		0		0		0		0		0
215598_at		TTC12	Tetratricopeptide Repeat Domain 12	I	4	19	60.3175	4			9.5	30.6452		11	113314529	215598_at	0	0		0		0		0		0		0		0		0
215606_s_at		ERC1	ELKS/RAB6-Interacting/CAST Family Member 1	D	4	-21.5	68.254	4			1	3.22581		12	990509	215606_s_at	0	0		0		0		0		0		0		0		0
215699_x_at		SFI1	SFI1 Centrin Binding Protein	D	4	-17	53.9683	4			1	3.22581		22	31488688	215699_x_at	0	0		0		0		0		0		0		0		0
215770_at		OR7E2P	Olfactory Receptor Family 7 Subfamily E Member 2 Pseudogene	D	4	-16.5	52.381	4			6.5	20.9677		11	86856931	215770_at	0	0		0		0		0		0		0		0		0
215773_x_at		PARP2	Poly(ADP-Ribose) Polymerase 2	I	4	22.5	71.4286	4			2	6.45161		14	20343582	215773_x_at	0	0		0		0		0		0		0		0		0
215796_at		TRAV13-2	T Cell Receptor Alpha Variable 13-2	I	4	23	73.0159	4			7	22.5806		14	21918188	215796_at	0	0		0		0		0		0		0		0		0
215886_x_at		USP12	Ubiquitin Specific Peptidase 12	D	4	-20	63.4921	4			3.5	11.2903		13	27066142	215886_x_at	0	0		0		0		0		0		0		0		0
215958_at		RAB5A		I	4	16	50.7937	4			0.5	1.6129				215958_at	0	0		0		0		0		0		0		0		0
216177_at		RPL29P7	Ribosomal Protein L29 Pseudogene 7	I	4	17	53.9683	4			10	32.2581		1	168938416	216177_at	0	0		0		0		0		0		0		0		0
216228_s_at		WDHD1	WD Repeat And HMG-Box DNA Binding Protein 1	I	4	20.5	65.0794	4			6	19.3548		14	54938938	216228_s_at	0	0		0		0		0		0		0		0		0
216483_s_at		MYDGF	Myeloid Derived Growth Factor	I	4	19	60.3175	4			1	3.22581		19	4641374	216483_s_at	0	0		0		0		0		0		0		0		0
216499_at		LOC101929073	Uncharacterized LOC101929073	D	4	-17.5	55.5556	4			4	12.9032		10	25924378	216499_at	0	0		0		0		0		0		0		0		0
216524_x_at		ROBO2		D	4	-25	79.3651	4			4.5	14.5161				216524_x_at	0	0		0		0		0		0		0		0		0
216629_at		SRRM2	Serine/Arginine Repetitive Matrix 2	D	4	-16.5	52.381	4			1	3.22581		16	2752329	216629_at	0	0		0		0		0		0		0		0		0
216694_at		AL161956		D	4	-19.5	61.9048	4			1.5	4.83871				216694_at	0	0		0		0		0		0		0		0		0
216748_at		PYHIN1	Pyrin And HIN Domain Family Member 1	I	4	16.5	52.381	4			3	9.67742		1	158930796	216748_at	0	0		0		0		0		0		0		0		0
216837_at		EPHA5	EPH Receptor A5	D	4	-19.5	61.9048	4			1	3.22581		4	65319563	216837_at	0	0		0	Blood mRNA differentially methylated (Pain, Pain, fibromyalgia) 24058735	0		0		0		0		0		0
216859_x_at		AL080112		D	4	-20	63.4921	4			1	3.22581				216859_x_at	0	0		0		0		0		0		0		0		0
217010_s_at		CDC25C	Cell Division Cycle 25C	I	4	17.5	55.5556	4			4	12.9032		5	138285265	217010_s_at	0	0		0		0		0		0		0		0		0
217019_at		RPS4XP3	Ribosomal Protein S4X Pseudogene 3	I	4	16.5	52.381	4			4.5	14.5161		20	56601666	217019_at	0	0		0		0		0		0		0		0		0
217157_x_at		IGKC	Immunoglobulin Kappa Constant	I	4	18	57.1429	4			4	12.9032		2	88857161	217157_x_at	0	0		0		0		0		0		0		0		0
217412_at		TRAV9-2	T Cell Receptor Alpha Variable 9-2	I	4	16	50.7937	4			4	12.9032		14	21941128	217412_at	0	0		0		0		0		0		0		0		0
217706_at		LRTOMT		D	4	-18	57.1429	4			4	12.9032				217706_at	0	0		0		0		0		0		0		0		0
217720_at		CHCHD2	Coiled-Coil-Helix-Coiled-Coil-Helix Domain Containing 2	I	4	18.5	58.7302	4			0.5	1.6129		7	56101569	217720_at	0	0		0		0		0		0		0		0		0
217946_s_at		SAE1	SUMO1 Activating Enzyme Subunit 1	I	4	16.5	52.381	4			1	3.22581		19	47113274	217946_s_at	0	0		0		0		0		0		0		0		0
218014_at		NUP85	Nucleoporin 85	I	4	21	66.6667	4			1	3.22581		17	75205450	218014_at	0	0		0		0		0		0		0		0		0
218018_at		PDXK	Pyridoxal (Pyridoxine, Vitamin B6) Kinase	I	4	16	50.7937	4			1	3.22581		21	43719094	218018_at	0	0		0		0		0		0		0		0		0
218104_at		TEX10	Testis Expressed 10	I	4	19.5	61.9048	4			1	3.22581		9	100302075	218104_at	0	0		0		0		0		0		0		0		0
218141_at		UBE2O	Ubiquitin Conjugating Enzyme E2 O	D	4	-16	50.7937	4			2.5	8.06452		17	76389451	218141_at	0	0		0		0		0		0		0		0		0
218148_at		CENPT	Centromere Protein T	I	4	24	76.1905	4			5.5	17.7419		16	67828157	218148_at	0	0		0		0		0		0		0		0		0
218281_at		MRPL48	Mitochondrial Ribosomal Protein L48	I	4	19.5	61.9048	4			1	3.22581		11	73787316	218281_at	0	0		0		0		0		0		0		0		0
218329_at		PRDM4	PR/SET Domain 4	I	4	17	53.9683	4			6	19.3548		12	107732866	218329_at	0	0		0		0		0		0		0		0		0
218332_at		BEX1	Brain Expressed X-Linked 1	I	4	16.5	52.381	4			1	3.22581		0X	103062651	218332_at	0	0		0		0		0		0		0		0		0
218341_at		PPCS	Phosphopantothenoylcysteine Synthetase	I	4	16.5	52.381	4			1	3.22581		1	42456117	218341_at	0	0		0		0		0		0		0		0		0
218399_s_at		CDCA4	Cell Division Cycle Associated 4	I	4	18.5	58.7302	4			8	25.8065		14	105009573	218399_s_at	0	0		0		0		0		0		0		0		0
218505_at		WDR59	WD Repeat Domain 59	I	4	17.5	55.5556	4			3.5	11.2903		16	74871367	218505_at	0	0		0		0		0		0		0		0		0
218650_at		DGCR8	DGCR8, Microprocessor Complex Subunit	I	4	17	53.9683	4			5.5	17.7419		22	20080232	218650_at	0	0		0		0		0		0		0		0		0
218653_at		SLC25A15	Solute Carrier Family 25 Member 15	I	4	16	50.7937	4			6.5	20.9677		13	40789411	218653_at	0	0		0		0		0		0		0		0		0
218708_at		NXT1	Nuclear Transport Factor 2 Like Export Factor 1	I	4	17	53.9683	4			4	12.9032		20	23350736	218708_at	0	0		0		0		0		0		0		0		0
218774_at		DCPS	Decapping Enzyme, Scavenger	I	4	16.5	52.381	4			7	22.5806		11	126303752	218774_at	0	0		0		0		0		0		0		0		0
218776_s_at		TMEM62	Transmembrane Protein 62	I	4	16.5	52.381	4			9	29.0323		15	43123279	218776_s_at	0	0		0		0		0		0		0		0		0
218782_s_at		ATAD2	ATPase Family, AAA Domain Containing 2	I	4	16.5	52.381	4			4	12.9032		8	123319850	218782_s_at	0	0		0		0		0		0		0		0		0
218783_at		INTS7	Integrator Complex Subunit 7	I	4	17.5	55.5556	4			3	9.67742		1	211940399	218783_at	0	0		0		0		0		0		0		0		0
218805_at		GIMAP5	GTPase, IMAP Family Member 5	I	4	20.5	65.0794	4			1	3.22581		7	150722253	218805_at	0	0		0		0		0		0		0		0		0
218867_s_at		C12orf49	Chromosome 12 Open Reading Frame 49	I	4	17.5	55.5556	4			0.5	1.6129		12	116710185	218867_s_at	0	0		0		0		0		0		0		0		0
219038_at		MORC4	MORC Family CW-Type Zinc Finger 4	I	4	20.5	65.0794	4			1	3.22581		0X	106813871	219038_at	0	0		0		0		0		0		0		0		0
219315_s_at		TMEM204	Transmembrane Protein 204	I	4	18	57.1429	4			1	3.22581		16	1528688	219315_s_at	0	0		0		0		0		0		0		0		0
219346_at		LRFN3	Leucine Rich Repeat And Fibronectin Type III Domain Containing 3	I	4	17	53.9683	4			1	3.22581		19	35935358	219346_at	0	0		0		0		0		0		0		0		0
219467_at		GIN1	Gypsy Retrotransposon Integrase 1	I	4	17	53.9683	4			4.5	14.5161		5	103086000	219467_at	0	0		0		0		0		0		0		0		0
219559_at		SLC17A9	Solute Carrier Family 17 Member 9	D	4	-16.5	52.381	4			1.5	4.83871		20	62952647	219559_at	0	0		0	Blood mRNA differentially methylated (Pain, Pain, fibromyalgia) 24058735	0		0		0		0		0		0
219634_at		CHST11	Carbohydrate Sulfotransferase 11	D	4	-17	53.9683	4			3	9.67742		12	104455295	219634_at	0	0		0		0		0		0		0		0		0
219668_at		GDAP1L1	Ganglioside Induced Differentiation Associated Protein 1 Like 1	D	4	-20	63.4921	4			1	3.22581		20	44247099	219668_at	0	0		0		0		0		0		0		0		0
219670_at		BEND5	BEN Domain Containing 5	I	4	18.5	58.7302	4			6.5	20.9677		1	48727523	219670_at	0	0		0		0		0		0		0		0		0
219674_s_at		HDLBP	High Density Lipoprotein Binding Protein	D	4	-17.5	55.5556	4			2	6.45161		2	241227264	219674_s_at	0	0		0		0		0		0		0		0		0
219737_s_at		PCDH9	Protocadherin 9	I	4	18.5	58.7302	4			2.5	8.06452		13	66302834	219737_s_at	0	0		0		0		0		0		0		0		0
219909_at		MMP28	Matrix Metallopeptidase 28	I	4	16	50.7937	4			0.5	1.6129		17	35756249	219909_at	0	0		0		0		0		0		0		0		0
219924_s_at		ZMYM6	Zinc Finger MYM-Type Containing 6	I	4	18	57.1429	4			5	16.129		1	34986165	219924_s_at	0	0		0		0		0		0		0		0		0
219986_s_at		ACAD10	Acyl-CoA Dehydrogenase Family Member 10	D	4	-19.5	61.9048	4			3.5	11.2903		12	111686053	219986_s_at	0	0		0		0		0		0		0		0		0
220103_s_at		MRPS18C	Mitochondrial Ribosomal Protein S18C	I	4	18	57.1429	4			2	6.45161		4	83455932	220103_s_at	0	0		0		0		0		0		0		0		0
220141_at		C11orf63	Chromosome 11 Open Reading Frame 63	I	4	17	53.9683	4			4.5	14.5161		11	122881639	220141_at	0	0		0		0		0		0		0		0		0
220177_s_at		TMPRSS3	Transmembrane Protease, Serine 3	I	4	22.5	71.4286	4			5	16.129		21	42371887	220177_s_at	0	0		0		0		0		0		0		0		0
220189_s_at		MGAT4B	Mannosyl (Alpha-1,3-)-Glycoprotein Beta-1,4-N-Acetylglucosaminyltransferase, Isozyme B	I	4	17	53.9683	4			5	16.129		5	179797597	220189_s_at	0	0		0		0		0		0		0		0		0
220293_at		CATSPERB	Cation Channel Sperm Associated Auxiliary Subunit Beta	D	4	-18.5	58.7302	4			2.5	8.06452		14	91580696	220293_at	0	0		0		0		0		0		0		0		0
220525_s_at		AUP1	Ancient Ubiquitous Protein 1	I	4	22.5	71.4286	4			1	3.22581		2	74526645	220525_s_at	0	0		0		0		0		0		0		0		0
220529_at		FLJ11710	Uncharacterized Protein FLJ11710	D	4	-16.5	52.381	4			2.5	8.06452		17	0	220529_at	0	0		0		0		0		0		0		0		0
220631_at		OSGEPL1	O-Sialoglycoprotein Endopeptidase Like 1	I	4	17	53.9683	4			4	12.9032		2	189746660	220631_at	0	0		0		0		0		0		0		0		0
220886_at		GABRQ	Gamma-Aminobutyric Acid Type A Receptor Theta Subunit	D	4	-16.5	52.381	4			2	6.45161		0X	152637895	220886_at	0	0		0		0		0		0		0		0		0
220900_at		ENSG00000251023		I	4	20.5	65.0794	4			2.5	8.06452		5	93860669	220900_at	0	0		0		0		0		0		0		0		0
220923_s_at		PNMA3	Paraneoplastic Ma Antigen 3	D	4	-18.5	58.7302	4			9.5	30.6452		0X	153056409	220923_s_at	0	0		0		0		0		0		0		0		0
220966_x_at		ARPC5L	Actin Related Protein 2/3 Complex Subunit 5 Like	I	4	19	60.3175	4			1	3.22581		9	124862130	220966_x_at	0	0		0		0		0		0		0		0		0
220974_x_at		SFXN3	Sideroflexin 3	I	4	17.5	55.5556	4			9	29.0323		10	101031229	220974_x_at	0	0		0		0		0		0		0		0		0
221054_s_at		TCL6	T-Cell Leukemia/Lymphoma 6 (Non-Protein Coding)	D	4	-17.5	55.5556	4			2.5	8.06452		14	95650498	221054_s_at	0	0		0		0		0		0		0		0		0
221057_at		SPATA1	Spermatogenesis Associated 1	I	4	19	60.3175	4			4	12.9032		1	84506291	221057_at	0	0		0		0		0		0		0		0		0
221110_x_at		PDE11A	Phosphodiesterase 11A	D	4	-18	57.1429	4			4.5	14.5161		2	177623249	221110_x_at	0	0		0		0		0		0		0		0		0
221118_at		PKD2L2	Polycystin 2 Like 2, Transient Receptor Potential Cation Channel	D	4	-17	53.9683	4			3	9.67742		5	137887968	221118_at	0	0		0		0		0		0		0		0		0
221265_s_at		INTS14	Integrator Complex Subunit 14	I	4	21	66.6667	4			7	22.5806		15	65578753	221265_s_at	0	0		0		0		0		0		0		0		0
221287_at		RNASEL	Ribonuclease L	D	4	-18	57.1429	4			1.5	4.83871		1	182573634	221287_at	0	0		0		0		0		0		0		0		0
221514_at		UTP14A	UTP14A Small Subunit Processome Component	I	4	17	53.9683	4			3	9.67742		0X	129906121	221514_at	0	0		0		0		0		0		0		0		0
221569_at		AHI1	Abelson Helper Integration Site 1	I	4	22	69.8413	4			3.5	11.2903		6	135283532	221569_at	0	0		0		0		0		0		0		0		0
221693_s_at		MRPS18A	Mitochondrial Ribosomal Protein S18A	I	4	23	73.0159	4			2	6.45161		6	43671197	221693_s_at	0	0		0		0		0		0		0		0		0
221855_at		SDHAF1	Succinate Dehydrogenase Complex Assembly Factor 1	I	4	19	60.3175	4			2	6.45161		19	35995188	221855_at	0	0		0		0		0		0		0		0		0
221949_at		UBE2D4	Ubiquitin Conjugating Enzyme E2 D4 (Putative)	I	4	17	53.9683	4			3.5	11.2903		7	43926436	221949_at	0	0		0		0		0		0		0		0		0
222056_s_at		FAHD2A	Fumarylacetoacetate Hydrolase Domain Containing 2A	I	4	25	79.3651	4			3	9.67742		2	95402691	222056_s_at	0	0		0		0		0		0		0		0		0
222128_at		LOC105376439	Uncharacterized LOC105376439	I	4	16.5	52.381	4			3	9.67742		10	18512582	222128_at	0	0		0		0		0		0		0		0		0
222132_s_at		AGK	Acylglycerol Kinase	I	4	16	50.7937	4			3	9.67742		7	141551189	222132_s_at	0	0		0		0		0		0		0		0		0
222185_at		PKNOX2	PBX/Knotted 1 Homeobox 2	D	4	-23	73.0159	4			1	3.22581		11	125164663	222185_at	0	0		0		0		0		0		0		0		0
222210_at		TMEM94	Transmembrane Protein 94	D	4	-17.5	55.5556	4			3	9.67742		17	75441159	222210_at	0	0		0		0		0		0		0		0		0
222517_at		AP3M1	Adaptor Related Protein Complex 3 Mu 1 Subunit	I	4	18.5	58.7302	4			0.5	1.6129		10	74120255	222517_at	0	0		0		0		0		0		0		0		0
222565_s_at		PRKD3	Protein Kinase D3	I	4	22.5	71.4286	4			6.5	20.9677		2	37250502	222565_s_at	0	0		0		0		0		0		0		0		0
222625_s_at		NDE1	NudE Neurodevelopment Protein 1	D	4	-19.5	61.9048	4			3	9.67742		16	15643267	222625_s_at	0	0		0		0		0		0		0		0		0
222796_at		PTCD1	Pentatricopeptide Repeat Domain 1	D	4	-18.5	58.7302	4			7.5	24.1935		7	99416739	222796_at	0	0		0		0		0		0		0		0		0
222798_at		PTER	Phosphotriesterase Related	I	4	17.5	55.5556	4			6	19.3548		10	16436943	222798_at	0	0		0		0		0		0		0		0		0
222801_s_at		STAG3L4	Stromal Antigen 3-Like 4 (Pseudogene)	I	4	17	53.9683	4			5	16.129		7	67302621	222801_s_at	0	0		0		0		0		0		0		0		0
223003_at		C19orf43	Chromosome 19 Open Reading Frame 43	I	4	17	53.9683	4			1	3.22581		19	12730640	223003_at	0	0		0		0		0		0		0		0		0
223039_at		GUCD1	Guanylyl Cyclase Domain Containing 1	D	4	-18	57.1429	4			1	3.22581		22	24540423	223039_at	0	0		0		0		0		0		0		0		0
223125_s_at		C1orf21	Chromosome 1 Open Reading Frame 21	I	4	16.5	52.381	4			6.5	20.9677		1	184387016	223125_s_at	0	0		0		0		0		0		0		0		0
223186_at		TMEM189	Transmembrane Protein 189	I	4	19.5	61.9048	4			1	3.22581		20	50118254	223186_at	0	0		0		0		0		0		0		0		0
223234_at		MAD2L2	MAD2 Mitotic Arrest Deficient-Like 2 (Yeast)	I	4	18	57.1429	4			4	12.9032		1	11674480	223234_at	0	0		0		0		0		0		0		0		0
223274_at		TCF19	Transcription Factor 19	I	4	19	60.3175	4			6	19.3548		6	31158526	223274_at	0	0		0		0		0		0		0		0		0
223277_at		ELP6	Elongator Acetyltransferase Complex Subunit 6	I	4	16	50.7937	4			0.5	1.6129		3	47495640	223277_at	0	0		0		0		0		0		0		0		0
223356_s_at		MTIF3	Mitochondrial Translational Initiation Factor 3	I	4	17.5	55.5556	4			5.5	17.7419		13	27435639	223356_s_at	0	0		0		0		0		0		0		0		0
223388_s_at		ZFYVE1	Zinc Finger FYVE-Type Containing 1	D	4	-20.5	65.0794	4			7	22.5806		14	72969445	223388_s_at	0	0		0		0		0		0		0		0		0
223411_at		MIF4GD	MIF4G Domain Containing	I	4	16	50.7937	4			1	3.22581		17	75266228	223411_at	0	0		0		0		0		0		0		0		0
223453_s_at		ATL3	Atlastin GTPase 3	D	4	-16.5	52.381	4			1.5	4.83871		11	63624082	223453_s_at	0	0		0		0		0		0		0		0		0
223476_s_at		C12orf65	Chromosome 12 Open Reading Frame 65	I	4	19	60.3175	4			7	22.5806		12	123232916	223476_s_at	0	0		0		0		0		0		0		0		0
223539_s_at		SERF1B	Small EDRK-Rich Factor 1B	I	4	22.5	71.4286	4			3	9.67742		5	70025247	223539_s_at	0	0		0		0		0		0		0		0		0
223568_s_at		PLPP5	Phospholipid Phosphatase 5	I	4	25	79.3651	4			7	22.5806		8	38261790	223568_s_at	0	0		0		0		0		0		0		0		0
223623_at		C2orf40	Chromosome 2 Open Reading Frame 40	I	4	21	66.6667	4			8.5	27.4194		2	106063246	223623_at	0	0		0		0		0		0		0		0		0
223646_s_at		TXLNGY	Taxilin Gamma Pseudogene, Y-Linked	I	4	23.5	74.6032	4			5	16.129		0Y	19567313	223646_s_at	0	0		0		0		0		0		0		0		0
223669_at		HEMGN	Hemogen	D	4	-23	73.0159	4			1.5	4.83871		9	97926791	223669_at	0	0		0		0		0		0		0		0		0
223988_x_at		METTL17	Methyltransferase Like 17	I	4	19.5	61.9048	4			4	12.9032		14	20989770	223988_x_at	0	0		0		0		0		0		0		0		0
224097_s_at		F11R	F11 Receptor	D	4	-16	50.7937	4			1	3.22581		1	160995211	224097_s_at	0	0		0		0		0		0		0		0		0
224185_at		U58658		I	4	20.5	65.0794	4			7	22.5806				224185_at	0	0		0		0		0		0		0		0		0
224199_at		DKK2	Dickkopf WNT Signaling Pathway Inhibitor 2	I	4	21	66.6667	4			9	29.0323		4	106921802	224199_at	0	0		0		0		0		0		0		0		0
224276_at		ZNF33A	Zinc Finger Protein 33A	I	4	17	53.9683	4			6	19.3548		10	38010483	224276_at	0	0		0		0		0		0		0		0		0
224338_s_at		RNF26	Ring Finger Protein 26	D	4	-16.5	52.381	4			1	3.22581		11	119334500	224338_s_at	0	0		0		0		0		0		0		0		0
224387_at		COMMD5	COMM Domain Containing 5	I	4	16.5	52.381	4			7	22.5806		8	144837978	224387_at	0	0		0		0		0		0		0		0		0
224395_s_at		RNF7	Ring Finger Protein 7	I	4	17.5	55.5556	4			4	12.9032		3	141738204	224395_s_at	0	0		0		0		0		0		0		0		0
224404_s_at		FCRL5	Fc Receptor Like 5	I	4	17.5	55.5556	4			2.5	8.06452		1	157513377	224404_s_at	0	0		0		0		0		0		0		0		0
224465_s_at		PYM1	PYM Homolog 1, Exon Junction Complex Associated Factor	I	4	16.5	52.381	4			4.5	14.5161		12	55901413	224465_s_at	0	0		0		0		0		0		0		0		0
224492_s_at		ZNF627	Zinc Finger Protein 627	I	4	19.5	61.9048	4			4	12.9032		19	11559374	224492_s_at	0	0		0		0		0		0		0		0		0
224513_s_at		UBQLN4	Ubiquilin 4	I	4	17	53.9683	4			8.5	27.4194		1	156033135	224513_s_at	0	0		0		0		0		0		0		0		0
224632_at		GPATCH4	G-Patch Domain Containing 4	I	4	20.5	65.0794	4			1	3.22581		1	156594308	224632_at	0	0		0		0		0		0		0		0		0
224650_at		MAL2	Mal, T-Cell Differentiation Protein 2 (Gene/Pseudogene)	I	4	16.5	52.381	4			1	3.22581		8	119165034	224650_at	0	0		0		0		0		0		0		0		0
224669_at		SYS1	SYS1, Golgi Trafficking Protein	I	4	17.5	55.5556	4			6.5	20.9677		20	45361937	224669_at	0	0		0		0		0		0		0		0		0
224743_at		IMPAD1	Inositol Monophosphatase Domain Containing 1	I	4	19.5	61.9048	4			5	16.129		8	56957929	224743_at	0	0		0		0		0		0		0		0		0
224767_at		RPL37	Ribosomal Protein L37	I	4	20	63.4921	4			9.5	30.6452		5	40825262	224767_at	0	0		0		0		0		0		0		0		0
224870_at		DANCR	Differentiation Antagonizing Non-Protein Coding RNA	I	4	18	57.1429	4			8	25.8065		4	52712404	224870_at	0	0		0		0		0		0		0		0		0
224887_at		GNPTG	N-Acetylglucosamine-1-Phosphate Transferase Gamma Subunit	I	4	16	50.7937	4			8	25.8065		16	1351899	224887_at	0	0		0		0		0		0		0		0		0
224975_at		NFIA	Nuclear Factor I A	D	4	-18	57.1429	4			4.5	14.5161		1	60865259	224975_at	0	0		0		0		0		0		0		0		0
225004_at		TMEM101	Transmembrane Protein 101	I	4	18	57.1429	4			1.5	4.83871		17	44011188	225004_at	0	0		0		0		0		0		0		0		0
225005_at		PHF13	PHD Finger Protein 13	I	4	16	50.7937	4			1	3.22581		1	6613685	225005_at	0	0		0		0		0		0		0		0		0
225096_at		COPRS	Coordinator Of PRMT5 And Differentiation Stimulator	I	4	17.5	55.5556	4			4	12.9032		17	31851864	225096_at	0	0		0		0		0		0		0		0		0
225106_s_at		OGFOD1	2-Oxoglutarate And Iron Dependent Oxygenase Domain Containing 1	I	4	18	57.1429	4			1	3.22581		16	56451417	225106_s_at	0	0		0		0		0		0		0		0		0
225240_s_at		MSI2	Musashi RNA Binding Protein 2	I	4	20	63.4921	4			1	3.22581		17	57255851	225240_s_at	0	0		0		0		0		0		0		0		0
225298_at		PNKD	Paroxysmal Nonkinesigenic Dyskinesia	I	4	19	60.3175	4			3	9.67742		2	218270392	225298_at	0	0		0		0		0		0		0		0		0
225307_at		ZNF511	Zinc Finger Protein 511	I	4	16	50.7937	4			4	12.9032		10	133308475	225307_at	0	0		0		0		0		0		0		0		0
225338_at		ZYG11B	Zyg-11 Family Member B, Cell Cycle Regulator	I	4	16.5	52.381	4			0.5	1.6129		1	52726459	225338_at	0	0		0		0		0		0		0		0		0
225417_at		EPC1	Enhancer Of Polycomb Homolog 1	I	4	20.5	65.0794	4			1	3.22581		10	32267716	225417_at	0	0		0		0		0		0		0		0		0
225485_at		CEP41	Centrosomal Protein 41	I	4	16.5	52.381	4			8	25.8065		7	130393771	225485_at	0	0		0		0		0		0		0		0		0
225543_at		GTF3C4	General Transcription Factor IIIC Subunit 4	I	4	20	63.4921	4			0.5	1.6129		9	132670035	225543_at	0	0		0		0		0		0		0		0		0
225546_at		EEF2K	Eukaryotic Elongation Factor 2 Kinase	I	4	16	50.7937	4			1	3.22581		16	22206271	225546_at	0	0		0		0		0		0		0		0		0
225559_at		CCDC174	Coiled-Coil Domain Containing 174	I	4	19	60.3175	4			5.5	17.7419		3	14651746	225559_at	0	0		0		0		0		0		0		0		0
225690_at		CDK12	Cyclin Dependent Kinase 12	I	4	16.5	52.381	4			1	3.22581		17	39461486	225690_at	0	0		0		0		0		0		0		0		0
225692_at		CAMTA1	Calmodulin Binding Transcription Activator 1	I	4	17	53.9683	4			1	3.22581		1	6785324	225692_at	0	0		0		0		0		0		0		0		0
225752_at		NIPA1	Non Imprinted In Prader-Willi/Angelman Syndrome 1	I	4	16	50.7937	4			0.5	1.6129		15	22773063	225752_at	0	0		0		0		0		0		0		0		0
226000_at		CTTNBP2NL	CTTNBP2 N-Terminal Like	I	4	21	66.6667	4			2.5	8.06452		1	112396178	226000_at	0	0		0		0		0		0		0		0		0
226014_at		EIF3F		I	4	17.5	55.5556	4			7	22.5806				226014_at	0	0		0		0		0		0		0		0		0
226124_at		ZFP90	ZFP90 Zinc Finger Protein	I	4	19	60.3175	4			1	3.22581		16	68530090	226124_at	0	0		0		0		0		0		0		0		0
226200_at		VARS2	Valyl-TRNA Synthetase 2, Mitochondrial	I	4	20.5	65.0794	4			4.5	14.5161		6	30908242	226200_at	0	0		0		0		0		0		0		0		0
226306_at		C6orf1	Chromosome 6 Open Reading Frame 1	I	4	16.5	52.381	4			5.5	17.7419		6	34246380	226306_at	0	0		0		0		0		0		0		0		0
226330_s_at		SUPT20H	SPT20 Homolog, SAGA Complex Component	I	4	16.5	52.381	4			1	3.22581		13	37009312	226330_s_at	0	0		0		0		0		0		0		0		0
226560_at		SGPP2	Sphingosine-1-Phosphate Phosphatase 2	I	4	18	57.1429	4			3	9.67742		2	222424052	226560_at	0	0		0		0		0		0		0		0		0
226583_at		C12orf76	Chromosome 12 Open Reading Frame 76	I	4	16.5	52.381	4			0.5	1.6129		12	110027028	226583_at	0	0		0		0		0		0		0		0		0
226594_at		ENTPD5	Ectonucleoside Triphosphate Diphosphohydrolase 5	I	4	21	66.6667	4			6.5	20.9677		14	73958010	226594_at	0	0		0		0		0		0		0		0		0
226615_at		XPR1	Xenotropic And Polytropic Retrovirus Receptor 1	I	4	18.5	58.7302	4			6	19.3548		1	180632004	226615_at	0	0		0		0		0		0		0		0		0
226679_at		SLC26A11	Solute Carrier Family 26 Member 11	I	4	16	50.7937	4			9	29.0323		17	80219699	226679_at	0	0		0		0		0		0		0		0		0
226693_at		SDHAP1	Succinate Dehydrogenase Complex Flavoprotein Subunit A Pseudogene 1	I	4	17.5	55.5556	4			1	3.22581		3	195959748	226693_at	0	0		0		0		0		0		0		0		0
226790_at		MORN2	MORN Repeat Containing 2	I	4	20	63.4921	4			8.5	27.4194		2	38875962	226790_at	0	0		0		0		0		0		0		0		0
226793_at		LINC00294	Long Intergenic Non-Protein Coding RNA 294	I	4	21	66.6667	4			4.5	14.5161		11	33076149	226793_at	0	0		0		0		0		0		0		0		0
226807_at		ZFP1	ZFP1 Zinc Finger Protein	I	4	16	50.7937	4			3.5	11.2903		16	75132509	226807_at	0	0		0		0		0		0		0		0		0
226858_at		CSNK1E	Casein Kinase 1 Epsilon	I	4	21	66.6667	4			10	32.2581		22	38290691	226858_at	0	0		0		0		0		0		0		0		0
226887_at		HSPA14	Heat Shock Protein Family A (Hsp70) Member 14	I	4	19.5	61.9048	4			6	19.3548		10	14838160	226887_at	0	0		0		0		0		0		0		0		0
226989_at		RGMB	Repulsive Guidance Molecule Family Member B	I	4	16.5	52.381	4			8	25.8065		5	98768650	226989_at	0	0		0		0		0		0		0		0		0
226990_at		CAPRIN1	Cell Cycle Associated Protein 1	I	4	16.5	52.381	4			0.5	1.6129		11	34051617	226990_at	0	0		0		0		0		0		0		0		0
227119_at		CNOT6L	CCR4-NOT Transcription Complex Subunit 6 Like	I	4	17	53.9683	4			1	3.22581		4	77713387	227119_at	0	0		0		0		0		0		0		0		0
227286_at		INO80E	INO80 Complex Subunit E	I	4	19.5	61.9048	4			5	16.129		16	29995294	227286_at	0	0		0		0		0		0		0		0		0
227331_at		ZNF740	Zinc Finger Protein 740	I	4	18	57.1429	4			6	19.3548		12	53180700	227331_at	0	0		0		0		0		0		0		0		0
227378_x_at		METTL26	Methyltransferase Like 26	I	4	18.5	58.7302	4			8.5	27.4194		16	634427	227378_x_at	0	0		0		0		0		0		0		0		0
227412_at		PPP1R3E	Protein Phosphatase 1 Regulatory Subunit 3E	I	4	16	50.7937	4			6	19.3548		14	23295643	227412_at	0	0		0		0		0		0		0		0		0
227498_at		SOX6	SRY-Box 6	D	4	-19	60.3175	4			1	3.22581		11	15966449	227498_at	0	0		0		0		0		0		0		0		0
227534_at		AAED1	AhpC/TSA Antioxidant Enzyme Domain Containing 1	I	4	18.5	58.7302	4			6.5	20.9677		9	96639577	227534_at	0	0		0		0		0		0		0		0		0
227707_at		MYLIP	Myosin Regulatory Light Chain Interacting Protein	I	4	17.5	55.5556	4			8	25.8065		6	16129086	227707_at	0	0		0		0		0		0		0		0		0
227864_s_at		MVB12A	Multivesicular Body Subunit 12A	I	4	20	63.4921	4			10	32.2581		19	17405686	227864_s_at	0	0		0		0		0		0		0		0		0
227877_at		ANXA2R	Annexin A2 Receptor	I	4	20	63.4921	4			5	16.129		5	43039080	227877_at	0	0		0		0		0		0		0		0		0
227878_s_at		ALKBH7	AlkB Homolog 7	I	4	16.5	52.381	4			5	16.129		19	6372433	227878_s_at	0	0		0		0		0		0		0		0		0
227981_at		CYB561D1	Cytochrome B561 Family Member D1	I	4	16.5	52.381	4			1	3.22581		1	109494036	227981_at	0	0		0		0		0		0		0		0		0
228041_at		AASDH	Aminoadipate-Semialdehyde Dehydrogenase	I	4	22	69.8413	4			5	16.129		4	56337687	228041_at	0	0		0		0		0		0		0		0		0
228057_at		DDIT4L	DNA Damage Inducible Transcript 4 Like	D	4	-16	50.7937	4			8.5	27.4194		4	100185110	228057_at	0	0		0		0		0		0		0		0		0
228162_at		ESD	Esterase D	I	4	16	50.7937	4			2	6.45161		13	46771256	228162_at	0	0		0		0		0		0		0		0		0
228253_at		LOXL3	Lysyl Oxidase Like 3	D	4	-19.5	61.9048	4			1	3.22581		2	74532258	228253_at	0	0		0		0		0		0		0		0		0
228266_s_at		HDGFRP3	Hepatoma-Derived Growth Factor, Related Protein 3	I	4	16	50.7937	4			4	12.9032		15	83112738	228266_s_at	0	0		0		0		0		0		0		0		0
228278_at		NFIX	Nuclear Factor I X	D	4	-16.5	52.381	4			3.5	11.2903		19	12995608	228278_at	0	0		0		0		0		0		0		0		0
228438_at		MSC-AS1	MSC Antisense RNA 1	D	4	-20	63.4921	4			1.5	4.83871		8	71828167	228438_at	0	0		0		0		0		0		0		0		0
228474_s_at		KLF9	Kruppel Like Factor 9	D	4	-16	50.7937	4			2.5	8.06452		9	70384597	228474_s_at	0	0		0		0		0		0		0		0		0
228548_at		RAP1A	RAP1A, Member Of RAS Oncogene Family	I	4	16.5	52.381	4			4	12.9032		1	111542218	228548_at	0	0		0		0		0		0		0		0		0
228561_at		CDC37L1	Cell Division Cycle 37 Like 1	I	4	19	60.3175	4			7.5	24.1935		9	4679553	228561_at	0	0		0		0		0		0		0		0		0
228688_at		ENSG00000259972		I	4	17	53.9683	4			1	3.22581		16	74305127	228688_at	0	0		0		0		0		0		0		0		0
228763_at		MDP1	Magnesium Dependent Phosphatase 1	I	4	17	53.9683	4			1	3.22581		14	24213937	228763_at	0	0		0		0		0		0		0		0		0
228770_at		GPR146	G Protein-Coupled Receptor 146	D	4	-20.5	65.0794	4			0.5	1.6129		7	1044573	228770_at	0	0		0		0		0		0		0		0		0
228778_at		MCPH1	Microcephalin 1	I	4	16	50.7937	4			2	6.45161		8	6406592	228778_at	0	0		0		0		0		0		0		0		0
228855_at		NUDT7	Nudix Hydrolase 7	I	4	16	50.7937	4			4	12.9032		16	77722492	228855_at	0	0		0		0		0		0		0		0		0
228924_s_at		UBE2J1	Ubiquitin Conjugating Enzyme E2 J1	D	4	-16.5	52.381	4			0.5	1.6129		6	89326625	228924_s_at	0	0		0		0		0		0		0		0		0
228948_at		EPHA4	EPH Receptor A4	I	4	17	53.9683	4			1.5	4.83871		2	221418027	228948_at	0	0		0		0		0		0		0		0		0
229001_at		PPP1R3E	Protein Phosphatase 1 Regulatory Subunit 3E	I	4	23	73.0159	4			1	3.22581		14	23295643	229001_at	0	0		0		0		0		0		0		0		0
229047_at		PLEKHB1	Pleckstrin Homology Domain Containing B1	D	4	-21	66.6667	4			9	29.0323		11	73646178	229047_at	0	0		0		0		0		0		0		0		0
229140_at		ZNF579	Zinc Finger Protein 579	D	4	-17	53.9683	4			2.5	8.06452		19	55576770	229140_at	0	0		0		0		0		0		0		0		0
229211_at		DUSP28	Dual Specificity Phosphatase 28	I	4	17.5	55.5556	4			4.5	14.5161		2	240560054	229211_at	0	0		0		0		0		0		0		0		0
229296_at		LINC01503	Long Intergenic Non-Protein Coding RNA 1503	I	4	16	50.7937	4			3	9.67742		9	129332300	229296_at	0	0		0		0		0		0		0		0		0
229297_at		GPATCH2L	G-Patch Domain Containing 2 Like	I	4	16	50.7937	4			1	3.22581		14	76151885	229297_at	0	0		0		0		0		0		0		0		0
229426_at		COX5A	Cytochrome C Oxidase Subunit 5A	I	4	16	50.7937	4			6	19.3548		15	74919791	229426_at	0	0		0		0		0		0		0		0		0
229442_at		C18orf54	Chromosome 18 Open Reading Frame 54	I	4	17.5	55.5556	4			8.5	27.4194		18	54357905	229442_at	0	0		0		0		0		0		0		0		0
229465_s_at		PTPRS		D	4	-18	57.1429	4			4	12.9032				229465_s_at	0	0		0		0		0		0		0		0		0
229595_at		CHCHD4	Coiled-Coil-Helix-Coiled-Coil-Helix Domain Containing 4	I	4	17.5	55.5556	4			1	3.22581		3	14112077	229595_at	0	0		0		0		0		0		0		0		0
229629_at		Hs.96886		I	4	18.5	58.7302	4			0.5	1.6129				229629_at	0	0		0		0		0		0		0		0		0
229633_at		INTS10	Integrator Complex Subunit 10	I	4	19.5	61.9048	4			3	9.67742		8	19817140	229633_at	0	0		0		0		0		0		0		0		0
229715_at		NCR3LG1	Natural Killer Cell Cytotoxicity Receptor 3 Ligand 1	I	4	22	69.8413	4			6	19.3548		11	17351726	229715_at	0	0		0		0		0		0		0		0		0
229986_at		ZNF717	Zinc Finger Protein 717	I	4	17	53.9683	4			1	3.22581		3	75709643	229986_at	0	0		0		0		0		0		0		0		0
230023_at		NSUN4	NOP2/Sun RNA Methyltransferase Family Member 4	I	4	21.5	68.254	4			6	19.3548		1	46340177	230023_at	0	0		0		0		0		0		0		0		0
230056_at		BPTF	Bromodomain PHD Finger Transcription Factor	I	4	17.5	55.5556	4			10	32.2581		17	67825524	230056_at	0	0		0		0		0		0		0		0		0
230337_at		SOS1	SOS Ras/Rac Guanine Nucleotide Exchange Factor 1	I	4	17	53.9683	4			1	3.22581		2	38981396	230337_at	0	0		0		0		0		0		0		0		0
230343_at		CST3	Cystatin C	I	4	19	60.3175	4			5.5	17.7419		20	23626706	230343_at	0	0		0		0		0		0		0		0		0
230360_at		GLDN	Gliomedin	D	4	-17	53.9683	4			1.5	4.83871		15	51341516	230360_at	0	0		0		0		0		0		0		0		0
230376_at		GTF2A2	General Transcription Factor IIA Subunit 2	I	4	23.5	74.6032	4			1	3.22581		15	59638062	230376_at	0	0		0		0		0		0		0		0		0
230612_at		WDR73	WD Repeat Domain 73	I	4	24.5	77.7778	4			9	29.0323		15	84639281	230612_at	0	0		0		0		0		0		0		0		0
230721_at		C16orf52	Chromosome 16 Open Reading Frame 52	I	4	17.5	55.5556	4			1	3.22581		16	22007638	230721_at	0	0		0		0		0		0		0		0		0
230786_at		ZCCHC8	Zinc Finger CCHC-Type Containing 8	I	4	16	50.7937	4			9	29.0323		12	122471599	230786_at	0	0		0		0		0		0		0		0		0
230869_at		FAM155A	Family With Sequence Similarity 155 Member A	D	4	-17	53.9683	4			1	3.22581		13	107163510	230869_at	0	0		0		0		0		0		0		0		0
231008_at		UNC5CL	Unc-5 Family C-Terminal Like	I	4	18	57.1429	4			8.5	27.4194		6	41026901	231008_at	0	0		0		0		0		0		0		0		0
231034_s_at		NHSL1		I	4	18	57.1429	4			10	32.2581				231034_s_at	0	0		0		0		0		0		0		0		0
231171_at		LINC01184		I	4	19	60.3175	4			10	32.2581				231171_at	0	0		0		0		0		0		0		0		0
231173_at		PYROXD1	Pyridine Nucleotide-Disulphide Oxidoreductase Domain 1	I	4	18.5	58.7302	4			1.5	4.83871		12	21437604	231173_at	0	0		0		0		0		0		0		0		0
231448_at		ADAD1	Adenosine Deaminase Domain Containing 1	D	4	-16	50.7937	4			1.5	4.83871		4	122378966	231448_at	0	0		0		0		0		0		0		0		0
231473_at		LOC100506530	Uncharacterized LOC100506530	D	4	-16.5	52.381	4			1.5	4.83871		15	61729850	231473_at	0	0		0		0		0		0		0		0		0
231532_at		LOC105369499	Uncharacterized LOC105369499	I	4	16.5	52.381	4			1.5	4.83871		11	113276702	231532_at	0	0		0		0		0		0		0		0		0
231817_at		USP53	Ubiquitin Specific Peptidase 53	I	4	17.5	55.5556	4			5.5	17.7419		4	119212587	231817_at	0	0		0		0		0		0		0		0		0
231851_at		RAVER2	Ribonucleoprotein, PTB Binding 2	I	4	17	53.9683	4			7	22.5806		1	64744964	231851_at	0	0		0		0		0		0		0		0		0
231959_at		LIN52	Lin-52 DREAM MuvB Core Complex Component	I	4	18.5	58.7302	4			4.5	14.5161		14	74084796	231959_at	0	0		0		0		0		0		0		0		0
232028_at		ZNF678	Zinc Finger Protein 678	I	4	17	53.9683	4			9	29.0323		1	227563519	232028_at	0	0		0		0		0		0		0		0		0
232096_x_at		FOXP1-IT1	FOXP1 Intronic Transcript 1	D	4	-16	50.7937	4			4.5	14.5161		3	71570255	232096_x_at	0	0		0		0		0		0		0		0		0
232281_at		LINC00662	Long Intergenic Non-Protein Coding RNA 662	I	4	18.5	58.7302	4			4.5	14.5161		19	27684580	232281_at	0	0		0		0		0		0		0		0		0
232287_at		PGBD3	PiggyBac Transposable Element Derived 3	I	4	22	69.8413	4			9	29.0323		10	49515105	232287_at	0	0		0		0		0		0		0		0		0
232298_at		MBNL1-AS1	MBNL1 Antisense RNA 1	I	4	16	50.7937	4			8.5	27.4194		3	152262616	232298_at	0	0		0		0		0		0		0		0		0
232373_at		NOXA1	NADPH Oxidase Activator 1	D	4	-20	63.4921	4			7	22.5806		9	137423350	232373_at	0	0		0		0		0		0		0		0		0
232443_at		LOC441052	Uncharacterized LOC441052	D	4	-17	53.9683	4			1.5	4.83871		4	171812136	232443_at	0	0		0		0		0		0		0		0		0
232457_at		LIMCH1	LIM And Calponin Homology Domains 1	D	4	-21.5	68.254	4			7	22.5806		4	41359607	232457_at	0	0		0		0		0		0		0		0		0
232687_at		GPRIN3	GPRIN Family Member 3	I	4	16	50.7937	4			10	32.2581		4	89236386	232687_at	0	0		0		0		0		0		0		0		0
232826_at		USP49	Ubiquitin Specific Peptidase 49	I	4	16	50.7937	4			2.5	8.06452		6	41789896	232826_at	0	0		0		0		0		0		0		0		0
232897_at		LOC403323	Uncharacterized LOC403323	D	4	-18.5	58.7302	4			8.5	27.4194		9	62857856	232897_at	0	0		0		0		0		0		0		0		0
232990_at		FAM104B	Family With Sequence Similarity 104 Member B	I	4	19.5	61.9048	4			8	25.8065		0X	55143102	232990_at	0	0		0		0		0		0		0		0		0
233111_at		PTCSC1	Papillary Thyroid Carcinoma Susceptibility Candidate 1 (Non-Protein Coding)	D	4	-21	66.6667	4			1.5	4.83871		8	0	233111_at	0	0		0		0		0		0		0		0		0
233315_at		AK024947		D	4	-19	60.3175	4			2.5	8.06452				233315_at	0	0		0		0		0		0		0		0		0
233391_at		CDH26	Cadherin 26	D	4	-18.5	58.7302	4			5.5	17.7419		20	59955831	233391_at	0	0		0		0		0		0		0		0		0
233427_x_at		AK023870		D	4	-16.5	52.381	4			8.5	27.4194				233427_x_at	0	0		0		0		0		0		0		0		0
233510_s_at		PARVG	Parvin Gamma	I	4	16	50.7937	4			1	3.22581		22	44170227	233510_s_at	0	0		0		0		0		0		0		0		0
233540_s_at		CDK5RAP2	CDK5 Regulatory Subunit Associated Protein 2	I	4	17.5	55.5556	4			1	3.22581		9	120388869	233540_s_at	0	0		0		0		0		0		0		0		0
233618_at		Hs.521560		D	4	-19	60.3175	4			3.5	11.2903				233618_at	0	0		0		0		0		0		0		0		0
234297_at		ENSG00000261185		I	4	22	69.8413	4			8	25.8065				234297_at	0	0		0		0		0		0		0		0		0
234339_s_at		GLTSCR2	Glioma Tumor Suppressor Candidate Region Gene 2	I	4	20	63.4921	4			9	29.0323		19	47745522	234339_s_at	0	0		0		0		0		0		0		0		0
234448_at		ENSG00000260090		D	4	-16	50.7937	4			5.5	17.7419		4	147005492	234448_at	0	0		0		0		0		0		0		0		0
234562_x_at		AK000115		D	4	-16.5	52.381	4			8	25.8065				234562_x_at	0	0		0		0		0		0		0		0		0
234592_at		ENSG00000260633		D	4	-21	66.6667	4			3.5	11.2903		3	134347288	234592_at	0	0		0		0		0		0		0		0		0
234616_at		Hs.677308		D	4	-17	53.9683	4			2	6.45161				234616_at	0	0		0		0		0		0		0		0		0
234661_at		CCDC57	Coiled-Coil Domain Containing 57	D	4	-22.5	71.4286	4			3.5	11.2903		17	82101460	234661_at	0	0		0		0		0		0		0		0		0
234667_at		AK026861		D	4	-17.5	55.5556	4			2.5	8.06452				234667_at	0	0		0		0		0		0		0		0		0
234687_x_at		LIMD1	LIM Domains Containing 1	D	4	-17.5	55.5556	4			1	3.22581		3	45555394	234687_x_at	0	0		0		0		0		0		0		0		0
234723_x_at		FAM185BP	Family With Sequence Similarity 185 Member B, Pseudogene	D	4	-17.5	55.5556	4			1	3.22581		7	77083886	234723_x_at	0	0		0		0		0		0		0		0		0
234742_at		SIRPG	Signal Regulatory Protein Gamma	D	4	-17	53.9683	4			1	3.22581		20	1629152	234742_at	0	0		0		0		0		0		0		0		0
234759_at		LOC100287497	Septin 7 Pseudogene	I	4	24.5	77.7778	4			4	12.9032		1	223992743	234759_at	0	0		0		0		0		0		0		0		0
234857_at		AF060169		D	4	-16.5	52.381	4			0.5	1.6129				234857_at	0	0		0		0		0		0		0		0		0
234884_x_at		IGL	Immunoglobulin Lambda Locus	I	4	19	60.3175	4			2.5	8.06452		22	22026076	234884_x_at	0	0		0		0		0		0		0		0		0
234994_at		TMEM200A	Transmembrane Protein 200A	I	4	17	53.9683	4			5.5	17.7419		6	130365734	234994_at	0	0		0		0		0		0		0		0		0
235053_at		AK054819		I	4	21.5	68.254	4			4.5	14.5161				235053_at	0	0		0		0		0		0		0		0		0
235063_at		C20orf196	Chromosome 20 Open Reading Frame 196	I	4	16	50.7937	4			9	29.0323		20	5750335	235063_at	0	0		0		0		0		0		0		0		0
235120_at		SEC22C	SEC22 Homolog C, Vesicle Trafficking Protein	D	4	-20	63.4921	4			1	3.22581		3	42547967	235120_at	0	0		0		0		0		0		0		0		0
235124_at		EIF3J-AS1	EIF3J Antisense RNA 1 (Head To Head)	I	4	18	57.1429	4			7.5	24.1935		15	44527257	235124_at	0	0		0		0		0		0		0		0		0
235295_at		PANX1	Pannexin 1	I	4	18.5	58.7302	4			7	22.5806		11	94128928	235295_at	0	0		0		0		0		0		0		0		0
235461_at		TET2	Tet Methylcytosine Dioxygenase 2	I	4	16.5	52.381	4			10	32.2581		4	105145875	235461_at	0	0		0		0		0		0		0		0		0
235531_at		AK095091		I	4	19	60.3175	4			3	9.67742				235531_at	0	0		0		0		0		0		0		0		0
235567_at		RORA	RAR Related Orphan Receptor A	I	4	20	63.4921	4			1	3.22581		15	60488284	235567_at	0	0		0		0		0		0		0		0		0
235592_at		ELL2		D	4	-19.5	61.9048	4			0.5	1.6129				235592_at	0	0		0		0		0		0		0		0		0
235595_at		ARHGEF2	Rho/Rac Guanine Nucleotide Exchange Factor 2	D	4	-16	50.7937	4			7.5	24.1935		1	155946640	235595_at	0	0		0		0		0		0		0		0		0
235616_at		TSHZ2	Teashirt Zinc Finger Homeobox 2	I	4	21	66.6667	4			7	22.5806		20	52972309	235616_at	0	0		0		0		0		0		0		0		0
235652_at		SCML1	Sex Comb On Midleg-Like 1 (Drosophila)	I	4	18	57.1429	4			9.5	30.6452		0X	17737449	235652_at	0	0		0		0		0		0		0		0		0
235697_at		ZNF544		I	4	22	69.8413	4			4	12.9032				235697_at	0	0		0		0		0		0		0		0		0
235819_at		BTF3L4	Basic Transcription Factor 3 Like 4	D	4	-18	57.1429	4			8	25.8065		1	52056125	235819_at	0	0		0		0		0		0		0		0		0
235916_at		YPEL4	Yippee Like 4	D	4	-17.5	55.5556	4			5	16.129		11	57645087	235916_at	0	0		0		0		0		0		0		0		0
235919_at		CEP78	Centrosomal Protein 78	I	4	16.5	52.381	4			4	12.9032		9	78236062	235919_at	0	0		0		0		0		0		0		0		0
236106_at		C17orf67		I	4	18	57.1429	4			0.5	1.6129				236106_at	0	0		0		0		0		0		0		0		0
236146_at		SYNCRIP	Synaptotagmin Binding Cytoplasmic RNA Interacting Protein	I	4	23	73.0159	4			2	6.45161		6	85607784	236146_at	0	0		0		0		0		0		0		0		0
236242_at		AW052216		I	4	17	53.9683	4			4.5	14.5161				236242_at	0	0		0		0		0		0		0		0		0
236274_at		EIF3B	Eukaryotic Translation Initiation Factor 3 Subunit B	D	4	-18.5	58.7302	4			7.5	24.1935		7	2354086	236274_at	0	0		0		0		0		0		0		0		0
236314_at		EPM2AIP1	EPM2A Interacting Protein 1	I	4	16.5	52.381	4			1	3.22581		3	36985043	236314_at	0	0		0		0		0		0		0		0		0
236388_at		STRN	Striatin	I	4	23	73.0159	4			7.5	24.1935		2	36837698	236388_at	0	0		0		0		0		0		0		0		0
236504_x_at		C6orf52	Chromosome 6 Open Reading Frame 52	D	4	-17.5	55.5556	4			1	3.22581		6	10671418	236504_x_at	0	0		0		0		0		0		0		0		0
236521_at		LOC105369889	Uncharacterized LOC105369889	I	4	18.5	58.7302	4			10	32.2581		12	89352603	236521_at	0	0		0		0		0		0		0		0		0
236583_at		GIMAP1	GTPase, IMAP Family Member 1	I	4	16	50.7937	4			0.5	1.6129		7	150716557	236583_at	0	0		0		0		0		0		0		0		0
236590_at		R93413		I	4	16	50.7937	4			1	3.22581				236590_at	0	0		0		0		0		0		0		0		0
236760_at		AMMECR1	Alport Syndrome, Mental Retardation, Midface Hypoplasia And Elliptocytosis Chromosomal Region Gene 1	I	4	16.5	52.381	4			7	22.5806		0X	110194186	236760_at	0	0		0		0		0		0		0		0		0
236934_at		AK091973		D	4	-18.5	58.7302	4			0.5	1.6129				236934_at	0	0		0		0		0		0		0		0		0
236989_at		EIF3E		I	4	16	50.7937	4			7	22.5806				236989_at	0	0		0		0		0		0		0		0		0
237252_at		THBD	Thrombomodulin	D	4	-17	53.9683	4			8.5	27.4194		20	23045633	237252_at	0	0		0		0		0		0		0		0		0
237278_x_at		R37392		D	4	-17.5	55.5556	4			0.5	1.6129				237278_x_at	0	0		0		0		0		0		0		0		0
237324_s_at		HKDC1	Hexokinase Domain Containing 1	D	4	-16	50.7937	4			0.5	1.6129		10	69220303	237324_s_at	0	0		0		0		0		0		0		0		0
237446_at		RP11-475O6.1		D	4	-16.5	52.381	4			1	3.22581				237446_at	0	0		0		0		0		0		0		0		0
237504_at		INTS10	Integrator Complex Subunit 10	I	4	19	60.3175	4			0.5	1.6129		8	19817140	237504_at	0	0		0		0		0		0		0		0		0
237707_at		AA100674		I	4	18	57.1429	4			1.5	4.83871				237707_at	0	0		0		0		0		0		0		0		0
237928_at		STAG1		D	4	-16	50.7937	4			0.5	1.6129				237928_at	0	0		0		0		0		0		0		0		0
238034_at		CANX	Calnexin	I	4	16	50.7937	4			2.5	8.06452		5	179678628	238034_at	0	0		0		0		0		0		0		0		0
238047_at		ARHGAP36	Rho GTPase Activating Protein 36	D	4	-16	50.7937	4			1.5	4.83871		0X	131056486	238047_at	0	0		0		0		0		0		0		0		0
238098_at		RFX3-AS1		I	4	19.5	61.9048	4			6	19.3548				238098_at	0	0		0		0		0		0		0		0		0
238153_at		LOC102725200	Uncharacterized LOC102725200	D	4	-16	50.7937	4			1.5	4.83871		4	661209	238153_at	0	0		0		0		0		0		0		0		0
238178_at		BF110268		I	4	18.5	58.7302	4			1	3.22581				238178_at	0	0		0		0		0		0		0		0		0
238234_at		Hs.21435		I	4	17	53.9683	4			6	19.3548				238234_at	0	0		0		0		0		0		0		0		0
238313_at		Hs.536953		D	4	-16.5	52.381	4			3	9.67742				238313_at	0	0		0		0		0		0		0		0		0
238333_s_at		PAOX	Polyamine Oxidase	I	4	17	53.9683	4			5	16.129		10	133379234	238333_s_at	0	0		0		0		0		0		0		0		0
238440_at		CLYBL	Citrate Lyase Beta Like	I	4	16	50.7937	4			7.5	24.1935		13	99606664	238440_at	0	0		0		0		0		0		0		0		0
238442_at		AK125683		D	4	-16.5	52.381	4			5	16.129				238442_at	0	0		0		0		0		0		0		0		0
238491_at		TAF1A-AS1	TAF1A Antisense RNA 1	I	4	21	66.6667	4			4	12.9032		1	222589825	238491_at	0	0		0		0		0		0		0		0		0
238504_at		SDHAF4	Succinate Dehydrogenase Complex Assembly Factor 4	I	4	18	57.1429	4			9	29.0323		6	70566917	238504_at	0	0		0		0		0		0		0		0		0
238577_s_at		TSHZ2	Teashirt Zinc Finger Homeobox 2	I	4	16.5	52.381	4			1.5	4.83871		20	52972309	238577_s_at	0	0		0		0		0		0		0		0		0
238620_at		LOC102724275		I	4	17.5	55.5556	4			1.5	4.83871				238620_at	0	0		0		0		0		0		0		0		0
238656_at		RAD50	RAD50 Double Strand Break Repair Protein	I	4	19	60.3175	4			9	29.0323		5	132556019	238656_at	0	0		0		0		0		0		0		0		0
238684_at		SETDB2	SET Domain Bifurcated 2	I	4	16	50.7937	4			3.5	11.2903		13	49444056	238684_at	0	0		0		0		0		0		0		0		0
238687_x_at		ZNF770	Zinc Finger Protein 770	D	4	-18	57.1429	4			6	19.3548		15	34978341	238687_x_at	0	0		0		0		0		0		0		0		0
238761_at		ELK4	ELK4, ETS Transcription Factor	I	4	17	53.9683	4			1	3.22581		1	205593466	238761_at	0	0		0		0		0		0		0		0		0
238798_at		TAPT1	Transmembrane Anterior Posterior Transformation 1	I	4	19	60.3175	4			4	12.9032		4	16160505	238798_at	0	0		0		0		0		0		0		0		0
238799_at		ATP5S	ATP Synthase, H+ Transporting, Mitochondrial Fo Complex Subunit S (Factor B)	I	4	23	73.0159	4			1	3.22581		14	50312326	238799_at	0	0		0		0		0		0		0		0		0
238811_at		ATP11B	ATPase Phospholipid Transporting 11B (Putative)	D	4	-16	50.7937	4			5	16.129		3	182793500	238811_at	0	0		0		0		0		0		0		0		0
238812_at		ZFAND6		D	4	-17.5	55.5556	4			0.5	1.6129				238812_at	0	0		0		0		0		0		0		0		0
238819_at		ZNF347	Zinc Finger Protein 347	I	4	16.5	52.381	4			1	3.22581		19	53124072	238819_at	0	0		0		0		0		0		0		0		0
238910_at		CLUHP3	Clustered Mitochondria Homolog Pseudogene 3	I	4	16.5	52.381	4			8	25.8065		16	31700590	238910_at	0	0		0		0		0		0		0		0		0
238920_at		DIDO1	Death Inducer-Obliterator 1	I	4	18	57.1429	4			2	6.45161		20	62877734	238920_at	0	0		0		0		0		0		0		0		0
238923_at		SPOP	Speckle Type BTB/POZ Protein	I	4	16.5	52.381	4			2	6.45161		17	49598884	238923_at	0	0		0		0		0		0		0		0		0
238932_at		TSC22D2	TSC22 Domain Family Member 2	I	4	17	53.9683	4			6	19.3548		3	150408335	238932_at	0	0		0		0		0		0		0		0		0
238976_at		AW971863		D	4	-18	57.1429	4			0.5	1.6129				238976_at	0	0		0		0		0		0		0		0		0
239122_at		IL24		I	4	19.5	61.9048	4			2	6.45161				239122_at	0	0		0		0		0		0		0		0		0
239134_at		POLR3C		I	4	22	69.8413	4			7.5	24.1935				239134_at	0	0		0		0		0		0		0		0		0
239146_at		CLDND1	Claudin Domain Containing 1	I	4	16.5	52.381	4			1	3.22581		3	98497912	239146_at	0	0		0		0		0		0		0		0		0
239170_at		ACTR3	ARP3 Actin Related Protein 3 Homolog	I	4	16	50.7937	4			2	6.45161		2	113889934	239170_at	0	0		0		0		0		0		0		0		0
239247_at		Hs.444541		I	4	16.5	52.381	4			0.5	1.6129				239247_at	0	0		0		0		0		0		0		0		0
239500_at		EFCAB1	EF-Hand Calcium Binding Domain 1	D	4	-18	57.1429	4			2	6.45161		8	48710789	239500_at	0	0		0		0		0		0		0		0		0
239554_at		RNF13		I	4	20.5	65.0794	4			1.5	4.83871				239554_at	0	0		0		0		0		0		0		0		0
239664_at		NEPRO		I	4	18	57.1429	4			1	3.22581				239664_at	0	0		0		0		0		0		0		0		0
239679_at		AI871160		I	4	19.5	61.9048	4			1	3.22581				239679_at	0	0		0		0		0		0		0		0		0
239731_at		Hs.660241		I	4	22	69.8413	4			5	16.129				239731_at	0	0		0		0		0		0		0		0		0
239761_at		GCNT1	Glucosaminyl (N-Acetyl) Transferase 1, Core 2	I	4	18.5	58.7302	4			8	25.8065		9	76419850	239761_at	0	0		0		0		0		0		0		0		0
239833_at		H15900		I	4	20.5	65.0794	4			1	3.22581				239833_at	0	0		0		0		0		0		0		0		0
239834_at		KCTD1		I	4	16.5	52.381	4			3	9.67742				239834_at	0	0		0		0		0		0		0		0		0
239975_at		HLA-DPB2	Major Histocompatibility Complex, Class II, DP Beta 2 (Pseudogene)	I	4	17	53.9683	4			1.5	4.83871		6	33112451	239975_at	0	0		0		0		0		0		0		0		0
240018_at		ZDHHC1		D	4	-17	53.9683	4			1	3.22581				240018_at	0	0		0		0		0		0		0		0		0
240058_at		LOC105370201	Uncharacterized LOC105370201	I	4	18	57.1429	4			1	3.22581		13	48567598	240058_at	0	0		0		0		0		0		0		0		0
240067_at		D60438		D	4	-18	57.1429	4			1	3.22581				240067_at	0	0		0		0		0		0		0		0		0
240111_at		RHOBTB3	Rho Related BTB Domain Containing 3	D	4	-16.5	52.381	4			9	29.0323		5	95713522	240111_at	0	0		0		0		0		0		0		0		0
240263_at		N74924		I	4	21	66.6667	4			1	3.22581				240263_at	0	0		0		0		0		0		0		0		0
240354_at		C12orf54	Chromosome 12 Open Reading Frame 54	D	4	-16.5	52.381	4			0.5	1.6129		12	48455581	240354_at	0	0		0		0		0		0		0		0		0
240482_at		AI955094		D	4	-18	57.1429	4			4	12.9032				240482_at	0	0		0		0		0		0		0		0		0
240503_at		R3HDM1		I	4	16.5	52.381	4			1	3.22581				240503_at	0	0		0		0		0		0		0		0		0
240557_at		TSC22D2	TSC22 Domain Family Member 2	I	4	18.5	58.7302	4			6.5	20.9677		3	150408335	240557_at	0	0		0		0		0		0		0		0		0
240676_at		T83968		D	4	-20	63.4921	4			0.5	1.6129				240676_at	0	0		0		0		0		0		0		0		0
240785_at		WDR37		D	4	-17	53.9683	4			4	12.9032				240785_at	0	0		0		0		0		0		0		0		0
240997_at		COL6A6		D	4	-18.5	58.7302	4			0.5	1.6129				240997_at	0	0		0		0		0		0		0		0		0
241001_at		BE550042		D	4	-20.5	65.0794	4			1	3.22581				241001_at	0	0		0		0		0		0		0		0		0
241018_at		TMEM59	Transmembrane Protein 59	I	4	21	66.6667	4			1	3.22581		1	54026681	241018_at	0	0		0		0		0		0		0		0		0
241063_at		BE672556		D	4	-16.5	52.381	4			1.5	4.83871				241063_at	0	0		0		0		0		0		0		0		0
241163_at		AI732422		D	4	-16.5	52.381	4			1.5	4.83871				241163_at	0	0		0		0		0		0		0		0		0
241262_at		LOC100505728	Uncharacterized LOC100505728	I	4	18.5	58.7302	4			1	3.22581		1	155745112	241262_at	0	0		0		0		0		0		0		0		0
241333_x_at		AI337101		D	4	-16	50.7937	4			4	12.9032				241333_x_at	0	0		0		0		0		0		0		0		0
241613_at		SNTB2		D	4	-18	57.1429	4			1	3.22581				241613_at	0	0		0		0		0		0		0		0		0
242006_at		LCA5	LCA5, Lebercilin	D	4	-17.5	55.5556	4			3.5	11.2903		6	79484991	242006_at	0	0		0		0		0		0		0		0		0
242018_at		AA947423		I	4	19.5	61.9048	4			10	32.2581				242018_at	0	0		0		0		0		0		0		0		0
242075_at		BE178418		D	4	-17	53.9683	4			1	3.22581				242075_at	0	0		0		0		0		0		0		0		0
242089_at		CAND1		D	4	-17.5	55.5556	4			1.5	4.83871				242089_at	0	0		0		0		0		0		0		0		0
242115_at		AA488855		I	4	16	50.7937	4			1	3.22581				242115_at	0	0		0		0		0		0		0		0		0
242197_x_at		CD36	CD36 Molecule	I	4	23	73.0159	4			2	6.45161		7	80369575	242197_x_at	0	0		0		0		0		0		0		0		0
242216_at		DNAJC1		I	4	19	60.3175	4			3	9.67742				242216_at	0	0		0		0		0		0		0		0		0
242242_at		USP6	Ubiquitin Specific Peptidase 6	D	4	-19	60.3175	4			0.5	1.6129		17	5116438	242242_at	0	0		0		0		0		0		0		0		0
242294_at		FBXO45	F-Box Protein 45	I	4	20	63.4921	4			6	19.3548		3	196568611	242294_at	0	0		0		0		0		0		0		0		0
242312_x_at		AK129658		D	4	-17.5	55.5556	4			2	6.45161				242312_x_at	0	0		0		0		0		0		0		0		0
242327_x_at		ESPN	Espin	D	4	-19.5	61.9048	4			3	9.67742		1	6424776	242327_x_at	0	0		0		0		0		0		0		0		0
242356_at		VTI1A	Vesicle Transport Through Interaction With T-SNAREs 1A	I	4	17	53.9683	4			4.5	14.5161		10	112446998	242356_at	0	0		0		0		0		0		0		0		0
242399_at		AA829818		I	4	18	57.1429	4			1	3.22581				242399_at	0	0		0		0		0		0		0		0		0
242523_at		Hs.437397		I	4	16	50.7937	4			7	22.5806				242523_at	0	0		0		0		0		0		0		0		0
242612_at		NPEPPS	Aminopeptidase Puromycin Sensitive	D	4	-17.5	55.5556	4			7	22.5806		17	47522942	242612_at	0	0		0		0		0		0		0		0		0
242665_at		FMNL2	Formin Like 2	D	4	-22.5	71.4286	4			0.5	1.6129		2	152335170	242665_at	0	0		0		0		0		0		0		0		0
242755_at		BE672140		D	4	-16.5	52.381	4			1.5	4.83871				242755_at	0	0		0		0		0		0		0		0		0
242783_at		Hs.46473		I	4	17.5	55.5556	4			3	9.67742				242783_at	0	0		0		0		0		0		0		0		0
242810_x_at		ENSG00000225353		D	4	-16	50.7937	4			1	3.22581				242810_x_at	0	0		0		0		0		0		0		0		0
242906_at		SESN3	Sestrin 3	D	4	-16.5	52.381	4			2.5	8.06452		11	95165513	242906_at	0	0		0		0		0		0		0		0		0
242945_at		FAM20A	FAM20A, Golgi Associated Secretory Pathway Pseudokinase	D	4	-20.5	65.0794	4			0.5	1.6129		17	68534561	242945_at	0	0		0		0		0		0		0		0		0
243001_at		RBFA	Ribosome Binding Factor A (Putative)	D	4	-16	50.7937	4			2.5	8.06452		18	80034346	243001_at	0	0		0		0		0		0		0		0		0
243036_at		CCDC30	Coiled-Coil Domain Containing 30	I	4	18.5	58.7302	4			0.5	1.6129		1	42463318	243036_at	0	0		0	blood (D) (Pain, Pain, fibromyalgia) 27157394	0		0		0		0		0		0
243091_at		CRYZL1		D	4	-16	50.7937	4			5.5	17.7419				243091_at	0	0		0		0		0		0		0		0		0
243106_at		CLEC12A	C-Type Lectin Domain Family 12 Member A	I	4	23	73.0159	4			9.5	30.6452		12	9951316	243106_at	0	0		0		0		0		0		0		0		0
243117_at		BNIP3		D	4	-17	53.9683	4			3	9.67742				243117_at	0	0		0		0		0		0		0		0		0
243135_x_at		SNX8	Sorting Nexin 8	D	4	-16	50.7937	4			1.5	4.83871		7	2251770	243135_x_at	0	0		0		0		0		0		0		0		0
243346_at		LMOD3	Leiomodin 3	D	4	-16	50.7937	4			9	29.0323		3	69106872	243346_at	0	0		0		0		0		0		0		0		0
243356_at		N34972		D	4	-19.5	61.9048	4			7	22.5806				243356_at	0	0		0		0		0		0		0		0		0
243379_at		Hs.666530		D	4	-16	50.7937	4			6.5	20.9677				243379_at	0	0		0		0		0		0		0		0		0
243531_at		ORAOV1	Oral Cancer Overexpressed 1	I	4	17.5	55.5556	4			3.5	11.2903		11	69653076	243531_at	0	0		0		0		0		0		0		0		0
243543_at		MSMO1		I	4	17	53.9683	4			5.5	17.7419				243543_at	0	0		0		0		0		0		0		0		0
243546_at		SESN3		I	4	16.5	52.381	4			10	32.2581				243546_at	0	0		0		0		0		0		0		0		0
243563_at		AI277314		I	4	16	50.7937	4			4.5	14.5161				243563_at	0	0		0		0		0		0		0		0		0
243745_at		N74507		I	4	19	60.3175	4			1	3.22581				243745_at	0	0		0		0		0		0		0		0		0
243772_at		SDCCAG8	Serologically Defined Colon Cancer Antigen 8	I	4	17	53.9683	4			10	32.2581		1	243255419	243772_at	0	0		0		0		0		0		0		0		0
243906_at		AI248622		D	4	-18.5	58.7302	4			5.5	17.7419				243906_at	0	0		0		0		0		0		0		0		0
244010_at		KMT2C		D	4	-20	63.4921	4			1	3.22581				244010_at	0	0		0		0		0		0		0		0		0
244082_at		FIS1	Fission, Mitochondrial 1	I	4	16	50.7937	4			7.5	24.1935		7	101239458	244082_at	0	0		0		0		0		0		0		0		0
244218_at		LOC105375492	Uncharacterized LOC105375492	D	4	-18.5	58.7302	4			4	12.9032		7	127938214	244218_at	0	0		0		0		0		0		0		0		0
244327_at		PHKA1		D	4	-16	50.7937	4			4	12.9032				244327_at	0	0		0		0		0		0		0		0		0
244550_at		AA552017		D	4	-19.5	61.9048	4			8	25.8065				244550_at	0	0		0		0		0		0		0		0		0
244552_at		ZNF788	Zinc Finger Family Member 788	I	4	17	53.9683	4			8	25.8065		19	12092263	244552_at	0	0		0		0		0		0		0		0		0
244569_at		C8orf37	Chromosome 8 Open Reading Frame 37	I	4	22	69.8413	4			1.5	4.83871		8	95244913	244569_at	0	0		0		0		0		0		0		0		0
244600_at		LOC100996583	Uncharacterized LOC100996583	I	4	17	53.9683	4			5	16.129		1	2566535	244600_at	0	0		0		0		0		0		0		0		0
244762_at		AA744844		D	4	-23.5	74.6032	4			10	32.2581				244762_at	0	0		0		0		0		0		0		0		0
244842_x_at		AA235663		D	4	-16.5	52.381	4			1	3.22581				244842_x_at	0	0		0		0		0		0		0		0		0
37117_at		ARHGAP8	Rho GTPase Activating Protein 8	D	4	-16	50.7937	4			1	3.22581		22	44752558	37117_at	0	0		0		0		0		0		0		0		0
39835_at		SBF1	SET Binding Factor 1	I	4	17.5	55.5556	4			5.5	17.7419		22	50444630	39835_at	0	0		0		0		0		0		0		0		0
44669_at		SDHAF1	Succinate Dehydrogenase Complex Assembly Factor 1	I	4	23	73.0159	4			3.5	11.2903		19	35995188	44669_at	0	0		0		0		0		0		0		0		0
64486_at		CORO1B	Coronin 1B	I	4	16.5	52.381	4			5	16.129		11	67435510	64486_at	0	0		0		0		0		0		0		0		0
91816_f_at		MEX3D	Mex-3 RNA Binding Family Member D	I	4	17	53.9683	4			3.5	11.2903		19	1554669	91816_f_at	0	0		0		0		0		0		0		0		0
1561706_at				D	4	-16	50.7937	4			7	22.5806				1561706_at
208657_s_at		sept9		I	4	17	53.9683	4			4.5	14.5161				208657_s_at
216318_at				D	4	-17	53.9683	4			3	9.67742				216318_at
217572_at				D	4	-17	53.9683	4			2	6.45161				217572_at
238309_x_at				D	4	-23	73.0159	4			1.5	4.83871				238309_x_at
241231_at				D	4	-16.5	52.381	4			10	32.2581				241231_at
243380_at				D	4	-22	69.8413	4			2	6.45161				243380_at
AFFX-r2-Bs-thr-M_s_at				D	4	-18.5	58.7302	4			4	12.9032				AFFX-r2-Bs-thr-M_s_at
AFFX-ThrX-5_at				D	4	-16.5	52.381	4			4	12.9032				AFFX-ThrX-5_at
AFFX-ThrX-M_at				D	4	-18	57.1429	4			1	3.22581				AFFX-ThrX-M_at
1552516_a_at		HIPK1	Homeodomain Interacting Protein Kinase 1	D	4	-18	57.1429	4			-2	6.89655		1	113929192	1552516_a_at	0	0		0		0		0		0		0		0		0
1552656_s_at		UHMK1	U2AF Homology Motif Kinase 1	D	4	-19.5	61.9048	4			-4	13.7931		1	162497174	1552656_s_at	0	0		0		0		0		0		0		0		0
1553004_at		PKD1L1	Polycystin 1 Like 1, Transient Receptor Potential Channel Interacting	D	4	-18.5	58.7302	4			-1	3.44828		7	47774652	1553004_at	0	0		0		0		0		0		0		0		0
1553011_at		TAF1L	TATA-Box Binding Protein Associated Factor 1 Like	D	4	-19.5	61.9048	4			-3	10.3448		9	32629454	1553011_at	0	0		0		0		0		0		0		0		0
1553020_at		SMCR5	Smith-Magenis Syndrome Chromosome Region, Candidate 5 (Non-Protein Coding)	D	4	-16.5	52.381	4			-5	17.2414		17	17776686	1553020_at	0	0		0		0		0		0		0		0		0
1553131_a_at		GATA4	GATA Binding Protein 4	D	4	-20.5	65.0794	4			-0.5	1.72414		8	11676924	1553131_a_at	0	0		0		0		0		0		0		0		0
1553852_at		VPS13B	Vacuolar Protein Sorting 13 Homolog B	D	4	-17	53.9683	4			-4	13.7931		8	99013071	1553852_at	0	0		0		0		0		0		0		0		0
1554147_s_at		MAATS1	MYCBP Associated And Testis Expressed 1	D	4	-22.5	71.4286	4			-1	3.44828		3	119703022	1554147_s_at	0	0		0		0		0		0		0		0		0
1554201_at		CABP4	Calcium Binding Protein 4	D	4	-19.5	61.9048	4			-3	10.3448		11	67452406	1554201_at	0	0		0		0		0		0		0		0		0
1554212_s_at		KCNS2	Potassium Voltage-Gated Channel Modifier Subfamily S Member 2	D	4	-18	57.1429	4			-0.5	1.72414		8	98427022	1554212_s_at	0	0		0		0		0		0		0		0		0
1554500_a_at		RGS7	Regulator Of G-Protein Signaling 7	D	4	-16	50.7937	4			-7.5	25.8621		1	240775514	1554500_a_at	0	0		0		0		0		0		0		0		0
1554824_at		ZNF585A	Zinc Finger Protein 585A	I	4	16	50.7937	4			-1	3.44828		19	37106734	1554824_at	0	0		0		0		0		0		0		0		0
1555139_a_at		OTUD7B	OTU Deubiquitinase 7B	D	4	-17	53.9683	4			-4	13.7931		1	149937812	1555139_a_at	0	0		0		0		0		0		0		0		0
1555157_at		BC033582		D	4	-19.5	61.9048	4			-4	13.7931				1555157_at	0	0		0		0		0		0		0		0		0
1555187_at		LINC00508	Long Intergenic Non-Protein Coding RNA 508	D	4	-17.5	55.5556	4			-1.5	5.17241		12	127883989	1555187_at	0	0		0		0		0		0		0		0		0
1555261_at		MAEA		D	4	-19.5	61.9048	4			-4	13.7931				1555261_at	0	0		0		0		0		0		0		0		0
1555299_s_at		ERVW-1	Endogenous Retrovirus Group W Member 1	D	4	-21	66.6667	4			-1.5	5.17241		7	92468380	1555299_s_at	0	0		0		0		0		0		0		0		0
1555509_a_at		SLC25A41	Solute Carrier Family 25 Member 41	D	4	-16	50.7937	4			-1	3.44828		19	6426037	1555509_a_at	0	0		0		0		0		0		0		0		0
1555650_at		KLHL17	Kelch Like Family Member 17	D	4	-17.5	55.5556	4			-1	3.44828		1	959952	1555650_at	0	0		0		0		0		0		0		0		0
1555741_at		MRAP	Melanocortin 2 Receptor Accessory Protein	D	4	-22.5	71.4286	4			-5	17.2414		21	32291813	1555741_at	0	0		0		0		0		0		0		0		0
1555752_at		STH	Saitohin	D	4	-21.5	68.254	4			-2.5	8.62069		17	45999250	1555752_at	0	0		0		0		0		0		0		0		0
1555908_at		FAM120A	Family With Sequence Similarity 120A	D	4	-17.5	55.5556	4			-1	3.44828		9	93451696	1555908_at	0	0		0		0		0		0		0		0		0
1556654_at		CDK12	Cyclin Dependent Kinase 12	D	4	-18.5	58.7302	4			-4	13.7931		17	39461486	1556654_at	0	0		0		0		0		0		0		0		0
1556670_at		GTF3C2-AS1	GTF3C2 Antisense RNA 1	D	4	-16.5	52.381	4			-0.5	1.72414		2	27335535	1556670_at	0	0		0		0		0		0		0		0		0
1557046_x_at		LINC00665	Long Intergenic Non-Protein Coding RNA 665	D	4	-17.5	55.5556	4			-5.5	18.9655		19	36313061	1557046_x_at	0	0		0		0		0		0		0		0		0
1557073_s_at		TTBK2	Tau Tubulin Kinase 2	I	4	17.5	55.5556	4			-8.5	29.3103		15	42738734	1557073_s_at	0	0		0		0		0		0		0		0		0
1557162_at		C16orf92	Chromosome 16 Open Reading Frame 92	D	4	-17	53.9683	4			-5	17.2414		16	30023334	1557162_at	0	0		0		0		0		0		0		0		0
1557341_x_at		PIK3CD-AS2	PIK3CD Antisense RNA 2	D	4	-17	53.9683	4			-3.5	12.069		1	9672426	1557341_x_at	0	0		0		0		0		0		0		0		0
1557472_a_at		LINC01122	Long Intergenic Non-Protein Coding RNA 1122	D	4	-21.5	68.254	4			-1	3.44828		2	58427799	1557472_a_at	0	0		0		0		0		0		0		0		0
1558449_at		BC040475		D	4	-20.5	65.0794	4			-7.5	25.8621				1558449_at	0	0		0		0		0		0		0		0		0
1559276_at		PCAT18	Prostate Cancer Associated Transcript 18 (Non-Protein Coding)	D	4	-19	60.3175	4			-2.5	8.62069		18	26687621	1559276_at	0	0		0		0		0		0		0		0		0
1559538_at		LOC101929549	Uncharacterized LOC101929549	D	4	-17	53.9683	4			-1.5	5.17241		12	4700417	1559538_at	0	0		0		0		0		0		0		0		0
1559616_x_at		ZNF626	Zinc Finger Protein 626	D	4	-16	50.7937	4			-3	10.3448		19	20619939	1559616_x_at	0	0		0		0		0		0		0		0		0
1559995_at		SAMD14	Sterile Alpha Motif Domain Containing 14	D	4	-16.5	52.381	4			-4	13.7931		17	50110040	1559995_at	0	0		0		0		0		0		0		0		0
1560062_at		SLC29A2	Solute Carrier Family 29 Member 2	D	4	-22.5	71.4286	4			-1	3.44828		11	66362521	1560062_at	0	0		0		0		0		0		0		0		0
1560214_at		AK024157		I	4	22.5	71.4286	4			-4	13.7931				1560214_at	0	0		0		0		0		0		0		0		0
1560560_at		LOC101927143	Uncharacterized LOC101927143	D	4	-19	60.3175	4			-0.5	1.72414		1	224208747	1560560_at	0	0		0		0		0		0		0		0		0
1560971_a_at		AF075078		D	4	-17.5	55.5556	4			-8	27.5862				1560971_a_at	0	0		0		0		0		0		0		0		0
1561054_a_at		CCDC14	Coiled-Coil Domain Containing 14	D	4	-17.5	55.5556	4			-1	3.44828		3	123887353	1561054_a_at	0	0		0		0		0		0		0		0		0
1561449_at		BC033368		D	4	-20	63.4921	4			-5.5	18.9655				1561449_at	0	0		0		0		0		0		0		0		0
1561485_at		IQCA1	IQ Motif Containing With AAA Domain 1	D	4	-17	53.9683	4			-3	10.3448		2	236324147	1561485_at	0	0		0		0		0		0		0		0		0
1561542_at		AK056988		D	4	-17	53.9683	4			-1	3.44828				1561542_at	0	0		0		0		0		0		0		0		0
1561597_x_at		BI599467		D	4	-18.5	58.7302	4			-8	27.5862				1561597_x_at	0	0		0		0		0		0		0		0		0
1561882_at		SYTL3	Synaptotagmin Like 3	D	4	-19.5	61.9048	4			-4	13.7931		6	158644899	1561882_at	0	0		0		0		0		0		0		0		0
1561926_at		AF085970		D	4	-20.5	65.0794	4			-6.5	22.4138				1561926_at	0	0		0		0		0		0		0		0		0
1561927_at		ANKUB1	Ankyrin Repeat And Ubiquitin Domain Containing 1	D	4	-16	50.7937	4			-6.5	22.4138		3	149760648	1561927_at	0	0		0		0		0		0		0		0		0
1562079_at		CHIC2		D	4	-18.5	58.7302	4			-0.5	1.72414				1562079_at	0	0		0		0		0		0		0		0		0
1562572_at		BC016627		I	4	16	50.7937	4			-5.5	18.9655				1562572_at	0	0		0		0		0		0		0		0		0
1562611_at		AK057724		D	4	-17.5	55.5556	4			-4	13.7931				1562611_at	0	0		0		0		0		0		0		0		0
1562718_at		LOC102724449	Uncharacterized LOC102724449	D	4	-24	76.1905	4			-9.5	32.7586		21	31653593	1562718_at	0	0		0		0		0		0		0		0		0
1562766_at		BC043197		D	4	-18.5	58.7302	4			-1	3.44828				1562766_at	0	0		0		0		0		0		0		0		0
1562828_at		UNC5D		D	4	-17	53.9683	4			-4.5	15.5172				1562828_at	0	0		0		0		0		0		0		0		0
1563045_at		BC031946		D	4	-16.5	52.381	4			-1	3.44828				1563045_at	0	0		0		0		0		0		0		0		0
1563080_at		BC029476		I	4	16	50.7937	4			-0.5	1.72414				1563080_at	0	0		0		0		0		0		0		0		0
1563169_at		BC019583		D	4	-17.5	55.5556	4			-1	3.44828				1563169_at	0	0		0		0		0		0		0		0		0
1563524_a_at		ITPK1-AS1	ITPK1 Antisense RNA 1	D	4	-21	66.6667	4			-5	17.2414		14	93067452	1563524_a_at	0	0		0		0		0		0		0		0		0
1563601_at		WDR27		D	4	-20	63.4921	4			-1	3.44828				1563601_at	0	0		0		0		0		0		0		0		0
1563612_at		ENSG00000176515		I	4	16	50.7937	4			-0.5	1.72414		6	1079929	1563612_at	0	0		0		0		0		0		0		0		0
1564287_at		LINC00410	Long Intergenic Non-Protein Coding RNA 410	D	4	-17.5	55.5556	4			-3	10.3448		13	90890954	1564287_at	0	0		0		0		0		0		0		0		0
1564333_a_at		PSAPL1	Prosaposin-Like 1 (Gene/Pseudogene)	D	4	-19	60.3175	4			-4.5	15.5172		4	7430294	1564333_a_at	0	0		0		0		0		0		0		0		0
1564474_at		ZBED3-AS1	ZBED3 Antisense RNA 1	D	4	-16	50.7937	4			-5.5	18.9655		5	77086740	1564474_at	0	0		0		0		0		0		0		0		0
1564784_at		RN7SL454P	RNA, 7SL, Cytoplasmic 454, Pseudogene	D	4	-17	53.9683	4			-3.5	12.069		17	78532813	1564784_at	0	0		0		0		0		0		0		0		0
1564790_at		ST7-AS2	ST7 Antisense RNA 2	D	4	-16.5	52.381	4			-2	6.89655		7	117072072	1564790_at	0	0		0		0		0		0		0		0		0
1564795_at		AK024511		D	4	-17	53.9683	4			-4	13.7931				1564795_at	0	0		0		0		0		0		0		0		0
1564921_at		KRTAP13-1	Keratin Associated Protein 13-1	D	4	-16	50.7937	4			-0.5	1.72414		21	30396074	1564921_at	0	0		0		0		0		0		0		0		0
1564949_at		AF372624		D	4	-18.5	58.7302	4			-4.5	15.5172				1564949_at	0	0		0		0		0		0		0		0		0
1565811_at		BC033945		D	4	-19	60.3175	4			-7	24.1379				1565811_at	0	0		0		0		0		0		0		0		0
1565862_a_at		AF085948		D	4	-16.5	52.381	4			-7	24.1379				1565862_a_at	0	0		0		0		0		0		0		0		0
1565863_at		TJP2		D	4	-17.5	55.5556	4			-0.5	1.72414				1565863_at	0	0		0		0		0		0		0		0		0
1566145_s_at		ENSG00000236557		D	4	-16	50.7937	4			-5.5	18.9655				1566145_s_at	0	0		0		0		0		0		0		0		0
1566428_at		PAX5		D	4	-16	50.7937	4			-2	6.89655				1566428_at	0	0		0		0		0		0		0		0		0
1566500_at		LOC105375531	Uncharacterized LOC105375531	D	4	-24	76.1905	4			-9	31.0345		7	139970393	1566500_at	0	0		0		0		0		0		0		0		0
1566763_at		Hs.381993		D	4	-19.5	61.9048	4			-5	17.2414				1566763_at	0	0		0		0		0		0		0		0		0
1566807_a_at		PCBP3		D	4	-19.5	61.9048	4			-0.5	1.72414				1566807_a_at	0	0		0		0		0		0		0		0		0
1566854_at		LOC105377223	Uncharacterized LOC105377223	I	4	21	66.6667	4			-1	3.44828		0Y	19553779	1566854_at	0	0		0		0		0		0		0		0		0
1566995_at		AF454553		D	4	-19.5	61.9048	4			-0.5	1.72414				1566995_at	0	0		0		0		0		0		0		0		0
1567219_at		D17207		D	4	-17.5	55.5556	4			-5.5	18.9655				1567219_at	0	0		0		0		0		0		0		0		0
1567303_at		CDC14A		D	4	-18	57.1429	4			-7.5	25.8621				1567303_at	0	0		0		0		0		0		0		0		0
1567304_at		U29111		D	4	-17.5	55.5556	4			-2	6.89655				1567304_at	0	0		0		0		0		0		0		0		0
1567698_x_at		S81973		D	4	-18.5	58.7302	4			-5	17.2414				1567698_x_at	0	0		0		0		0		0		0		0		0
1568126_at		ANXA2	Annexin A2	D	4	-23	73.0159	4			-8.5	29.3103		15	60347134	1568126_at	0	0		0		0		0		0		0		0		0
1568377_x_at		DEFB124	Defensin Beta 124	D	4	-16.5	52.381	4			-1	3.44828		20	31465506	1568377_x_at	0	0		0		0		0		0		0		0		0
1568487_x_at		M14624		D	4	-16.5	52.381	4			-1	3.44828				1568487_x_at	0	0		0		0		0		0		0		0		0
1569061_at		IQGAP3	IQ Motif Containing GTPase Activating Protein 3	D	4	-16.5	52.381	4			-0.5	1.72414		1	156525405	1569061_at	0	0		0		0		0		0		0		0		0
1569090_x_at		LINC00957	Long Intergenic Non-Protein Coding RNA 957	D	4	-17.5	55.5556	4			-1.5	5.17241		7	44039049	1569090_x_at	0	0		0		0		0		0		0		0		0
1569245_at		C8orf74	Chromosome 8 Open Reading Frame 74	D	4	-17.5	55.5556	4			-1	3.44828		8	10672592	1569245_at	0	0		0		0		0		0		0		0		0
1569519_at		NBPF11	Neuroblastoma Breakpoint Family Member 11	D	4	-17.5	55.5556	4			-1	3.44828		1	148102046	1569519_at	0	0		0		0		0		0		0		0		0
1569670_at		PP12613	Uncharacterized LOC100192379	D	4	-17	53.9683	4			-1	3.44828		4	121764585	1569670_at	0	0		0		0		0		0		0		0		0
1569794_at		ENSG00000236526		D	4	-19	60.3175	4			-7	24.1379		20	11909404	1569794_at	0	0		0		0		0		0		0		0		0
1569974_x_at		SEPT7P2	Septin 7 Pseudogene 2	I	4	18.5	58.7302	4			-1	3.44828		7	45723780	1569974_x_at	0	0		0		0		0		0		0		0		0
1570183_at		FBXO34	F-Box Protein 34	D	4	-17	53.9683	4			-8	27.5862		14	55271303	1570183_at	0	0		0		0		0		0		0		0		0
1570243_at		Hs.181156		D	4	-21	66.6667	4			-3	10.3448				1570243_at	0	0		0		0		0		0		0		0		0
1570364_at		ZNF709	Zinc Finger Protein 709	D	4	-17	53.9683	4			-0.5	1.72414		19	12461184	1570364_at	0	0		0		0		0		0		0		0		0
1570412_at		MED12L		D	4	-22	69.8413	4			-0.5	1.72414				1570412_at	0	0		0		0		0		0		0		0		0
177_at		PLD1	Phospholipase D1	D	4	-19	60.3175	4			-7	24.1379		3	171600405	177_at	0	0		0		0		0		0		0		0		0
201042_at		TGM2	Transglutaminase 2	D	4	-19.5	61.9048	4			-7.5	25.8621		20	38127387	201042_at	0	0		0		0		0		0		0		0		0
201141_at		GPNMB	Glycoprotein Nmb	D	4	-19	60.3175	4			-0.5	1.72414		7	23235967	201141_at	0	0		0		0		0		0		0		0		0
201203_s_at		RRBP1	Ribosome Binding Protein 1	D	4	-17.5	55.5556	4			-1	3.44828		20	17613678	201203_s_at	0	0		0		0		0		0		0		0		0
201333_s_at		ARHGEF12	Rho Guanine Nucleotide Exchange Factor 12	D	4	-21.5	68.254	4			-9	31.0345		11	120336406	201333_s_at	0	0		0		0		0		0		0		0		0
[truncated: 11,975 more rows]

## Sheet: DE Validation 
Analysis	Affy Probeset	GENECARDS and UCSC	Change	n.Validated	ANOVA.p.value	Stepwise.Test
[truncated: 359 more rows]

[truncated: 15 more sheets: AP Validation , 65 Top Biomarkers for Pain, 60 unique top genes, Predictions State Crossectional, Predictions State Longitudinal, Predict 1st Year Crossectional, Predict 1st Year  Longitudinal, Predict AllFuture Crossectional, Predict AllFuture Longitudinal, Pain Biomarkers in CMAP, CMAP Detailed , Ingenuity Pathways, DAVID BP-direct, DAVID BP-FAT, KEGG pathway]
